# Supplementary material for: Spatial variation in the morphological traits of Pocillopora verrucosa along a depth gradient in Taiwan
Source: PLoS One. 2018 Aug 17;13(8):e0202586. doi: 10.1371/journal.pone.0202586 (PMC6097691; doi:10.1371/journal.pone.0202586)
Supplement: S1 Dataset — (XLSX) [file pone.0202586.s004.xlsx]

## Sheet: horizontal
ID	genus	species	depth	repl	ACA	ACS	AVA	AVS	AVH	BCA	BCS	BVA	BVS	BVH	BrCA	BrCS	BrVA	BrVS	BrVH	BrSW	BrSL	BSW	BSL	ASpL	BrSpL	BSpL	ASpW	BrSpW	BSpW	ASpS	BrSpS	BSpS
GI3034	Pocillopora	verrucosa	7m	1	634230	98.2435	2.97952e+06	2065.97	1789.94	811250	446.729	7.51383e+06	2789.38	1442.34	411569	336.7	3.14211e+06	2886.83	2909.26	128.841	180.509	178.564	180.964	139.107	132.596	142.877	102.336	63.9873	55.9553	50.4117	72.2763	130.481
GI3034	Pocillopora	verrucosa	7m	2	804592	227.219	3.67654e+06	1809.18	1390.63	696882	497.78	7.04855e+06	1997.83	831.049	537692	493.92	3.60792e+06	2275.12	3499.61	191.81	130.015	173.546	226.811	108.481	140.059	121.072	114.006	53.6054	55.9553	57.203	74.7615	99.1623
GI3034	Pocillopora	verrucosa	7m	3	858551	263.267	5.06128e+06	2576.51	2002	599122	180.715	8.32246e+06	2841.78	1707.41	390657	416.812	4.39368e+06	2080.06	2352.21	71.8385	135.827	110.766	145.947	129.17	134.555	134.555	84.0195	43.9894	69.7025	96.617	77.5425	87.6479
GI3034	Pocillopora	verrucosa	7m	4	1.03274e+06	248.973	2.44798e+06	1753.26	1491.4	766819	356.213	6.92805e+06	2666.43	2188.64	385834	493.752	3.45383e+06	1230.45	1874.47	94.5566	102.32	109.084	114.559	107.211	146.72	134.338	74.3717	59.1305	55.0576	116.171	72.2188	171.076
GI3034	Pocillopora	verrucosa	7m	5	782002	225.658	2.77511e+06	2175.82	905.691	866792	597.487	6.11837e+06	981.164	1304.91	517577	457.541	4.19868e+06	3146.89	2883.33	122.061	104.348	87.1863	140.73	148.771	130.226	132.971	41.2617	80.7431	72.7345	92.0838	93.8261	150.85
GI3034	Pocillopora	verrucosa	7m	6	488829	143.213	3.85468e+06	4144.6	1010	842485	545.206	9.93959e+06	2196.07	1065.34	384657	545.664	2.90803e+06	2981.77	3028.89	106.531	128.841	116.938	107.452	133.065	167.544	87.1252	67.2773	61.2689	69.2842	86.5033	99.1623	143.428
GI3034	Pocillopora	verrucosa	7m	7	664891	263.188	3.37541e+06	2452.02	2203.95	798848	675.281	7894862	1667.9	2168.16	597552	670.8	3.60792e+06	2636.97	2777.58	160.38	138.345	126.264	143.791	105.689	77.596	140.059	56.8389	84.0195	47.9635	89.3836	69.7621	128.88
GI3034	Pocillopora	verrucosa	7m	8	757998	186.046	3.6419e+06	1391.53	2539.57	618725	1000.27	8.05427e+06	1417.18	1226.52	740666	425.211	5.41156e+06	2462.68	2759.19	182.05	116.091	102.079	156.016	95.406	96.8746	83.772	46.913	57.203	67.03	72.1037	68.7427	101.029
GI3034	Pocillopora	verrucosa	7m	9	515247	161.765	4.09516e+06	1988.65	2096.41	775693	396.032	1.13087e+07	2555.8	1353.04	529991	852.816	4.40871e+06	3684.46	3678.88	141.167	106.685	155.884	196.278	84.0195	147.622	122.876	65.8424	50.4117	55.0576	61.2689	57.0576	134.338
GI3034	Pocillopora	verrucosa	7m	10	529017	135.603	2.11757e+06	1102.03	1664.1	875693	809.37	5.81999e+06	1801.2	1335.4	491556	505.287	3.92826e+06	2598	2024.05	136.219	126.653	197.447	74.5333	78.7118	100.823	157.027	57.9244	58.3529	47.9635	110.115	120.384	119.136
GI3035	Pocillopora	verrucosa	7m	1	427757	208.006	3.0701e+06	1330.26	2384.63	497176	336.7	1.73798e+07	2021.15	1691.55	635716	399.796	3.67066e+06	2521.88	3133.32	59.0978	96.1082	57.6193	114.451	104.106	117.733	141.475	45.566	53.6054	44.0837	31.831	45.566	81.5109
GI3035	Pocillopora	verrucosa	7m	2	569871	406.555	5.3547e+06	1914.77	1412.61	635196	501.775	1.94799e+07	647.061	1501.4	646178	245.185	3.68177e+06	1622.84	2924.42	75.7364	155.753	84.894	110.729	116.171	119.865	155.86	58.3529	56.7658	46.1995	42.5499	46.1995	89.3372
GI3035	Pocillopora	verrucosa	7m	3	271997	197.437	4.34506e+06	2980.01	1620.8	609056	354.984	5.46214e+06	3020.8	1556.71	432611	179.676	2.87118e+06	1877.25	2875.93	80.7261	163.174	119.75	118.057	119.414	135.814	163.073	59.3408	65.7793	46.4683	49.3292	55.4334	95.493
GI3035	Pocillopora	verrucosa	7m	4	549444	150.439	4.05909e+06	2891.59	2100.1	470913	793.796	1.17132e+06	3557.64	2235.32	356162	213.728	3.81246e+06	3305.85	3433.71	94.7736	121.791	80.7261	106.415	125.02	138.118	164.29	60.5873	67.5238	47.5286	82.5235	56.8389	100.369
GI3035	Pocillopora	verrucosa	7m	5	234264	116.814	2.77969e+06	1439.84	1319.86	423071	522.729	6.95209e+06	1251.5	1596.23	405701	191.447	6.2824e+06	1032.32	2570.58	78.716	117.848	80.7769	111.8	132.565	141.328	167.246	62.0768	71.3511	49.3292	84.1676	59.3408	103.786
GI3035	Pocillopora	verrucosa	7m	6	326954	142.485	3.56466e+06	1599.86	1374.4	432361	316.05	5.56264e+06	1151.65	1448.6	508684	264.686	3.08251e+06	2193.49	3255.22	89.7866	140.554	116.727	98.8481	133.065	146.408	169.147	62.9404	72.0461	49.3292	98.0251	63.2038	105.964
GI3035	Pocillopora	verrucosa	7m	7	510005	155.069	5.24269e+06	981.164	1601.95	452223	195.851	5.43207e+06	2378.15	610.028	518220	238.737	2.87771e+06	1933.62	2927.8	73.2544	102.641	92.1356	111.947	143.08	148.743	171.415	64.44	72.2763	53.8373	119.969	63.466	108.94
GI3035	Pocillopora	verrucosa	7m	8	514540	141.9	5.60904e+06	2967	1382.6	376411	425.358	4.87203e+06	1183.01	768.227	704212	255.814	2.5873e+06	2731.54	1889.59	92.3138	115.985	119.613	102.561	149.467	152.084	177.579	73.4729	75.1493	54.755	130.704	69.2243	121.619
GI3035	Pocillopora	verrucosa	7m	9	554478	155.069	2.48915e+06	1949.99	1586.71	351588	432.919	2.77354e+06	1732.11	653.49	416029	156.138	2.5243e+06	2675.56	2075.68	100.986	160.252	93.3319	132.147	150.437	163.149	201.75	79.29	82.5738	55.0576	135.477	77.8631	150.354
GI3035	Pocillopora	verrucosa	7m	10	554644	188.048	3.0684e+06	2002.33	1681.47	364134	520.216	6.85446e+06	1794.77	490.582	507380	302.325	3.06278e+06	3432.59	3446.04	115.381	139.174	118.404	127.236	161.409	169.442	253.75	89.3836	86.6952	58.2817	152.084	90.4458	156.922
GI3041	Pocillopora	verrucosa	7m	1	756125	230.762	4.10105e+06	2491.34	2167.21	648529	412.094	5.23381e+06	2123.53	1387.57	316289	470.85	4.38688e+06	2342.26	1956.22	96.3644	157.432	99.0142	106.685	153.713	138.568	126.703	48.3085	73.4729	54.6792	81.5618	96.3157	98.5742
GI3041	Pocillopora	verrucosa	7m	2	1.12647e+06	386.408	5500139	1988.86	1632.87	541618	283.873	5.62799e+06	3224.61	1852.15	365043	458.132	7.58585e+06	1525.53	2114.82	117.848	163.425	91.4193	112.386	179.254	109.737	129.683	63.9873	53.1386	65.8424	38.4486	155.726	84.1676
GI3041	Pocillopora	verrucosa	7m	3	900278	258.725	1.00817e+07	1740.88	2456.3	538740	524.992	4.20704e+06	4893.59	1444.24	401897	838.822	7.22421e+06	3338.58	1925.23	122.464	118.196	66.923	81.1829	162.23	152.52	95.1445	72.2763	76.5725	58.7783	52.9036	57.996	71.2929
GI3041	Pocillopora	verrucosa	7m	4	1128135	361.258	4.80054e+06	1130.87	1341.38	560042	224.364	9.14259e+06	1357.87	1201.66	407517	348.539	6.71801e+06	1506.87	1290.15	123.799	147.571	101.797	67.6558	151.208	141.768	134.74	60.5187	119.031	69.6429	77.328	69.404	107.211
GI3041	Pocillopora	verrucosa	7m	5	451720	312.276	4.90275e+06	1921.19	1711.34	735845	1005.64	3.31725e+06	800.736	948.501	575085	303.972	2.35897e+06	3621.2	1956.61	111.947	144.048	111.506	108.971	159.155	149.773	133.688	73.6423	83.6232	65.7162	81.5618	89.3836	88.2146
GI3041	Pocillopora	verrucosa	7m	6	791571	437.936	3.85468e+06	1721.56	2099.89	473660	294.73	7.55043e+06	1799.77	1709.06	472090	812.29	4.97659e+06	692.887	3829.07	95.4647	107.758	115.417	97.5088	143.109	136.637	101.357	89.7545	54.8308	67.8306	90.4918	113.678	121.209
GI3041	Pocillopora	verrucosa	7m	7	745309	147.365	8.80513e+06	1643.78	1799.97	339821	764.073	4.9545e+06	1404.21	2252.24	313679	625.251	6.81303e+06	1689.65	2250.16	103.914	108.176	137.63	74.5884	145.64	114.006	122.266	100.369	75.4251	71.1763	78.2886	104.742	115.274
GI3041	Pocillopora	verrucosa	7m	8	463327	439.358	2.97077e+06	887.104	3089.52	287668	536.553	8.19425e+06	3741.09	1783.87	304657	558.288	9.99396e+06	1496.62	2971.74	100.333	74.7535	107.031	107.91	131.432	132.846	102.983	78.3946	55.0576	72.1037	58.2817	119.414	144.092
GI3041	Pocillopora	verrucosa	7m	9	554104	130.603	5.57427e+06	1026.91	2506.86	376020	607.945	8.42036e+06	4118.52	1783.76	211731	706.621	8.30312e+06	2701.56	4466.35	120.979	101.311	103.399	124.031	132.846	136.546	122.707	48.9914	53.8373	74.817	75.1493	133.221	120.418
GI3041	Pocillopora	verrucosa	7m	10	831468	107.349	4.41041e+06	1109.7	1696.4	366357	496.692	1.37149e+07	2556.22	2515.71	232125	504.586	5.07226e+06	997.396	3471.38	197.467	104.191	112.824	91.1041	170.126	167.668	120.418	63.9873	61.0652	60.1747	81.3579	125.65	90.262
GI6001	Pocillopora	verrucosa	7m	1	437548	134.564	1.91493e+06	1272.81	1021.74	913591	597.56	11180036	1306.16	717.72	444420	470.011	4384680	2249.55	1079.98	43.9894	138.329	50.3292	103.104	90.216	72.2763	168.483	51.9532	61.2689	72.2763	54.8308	107.25	108.634
GI6001	Pocillopora	verrucosa	7m	2	374461	122.741	2.16068e+06	1398.42	1154.02	697653	586.241	5.57986e+06	1339.56	780.492	567268	496.247	4483451	2251.86	1247.49	56.8389	123.112	84.1676	113.714	93.8703	91.5411	143.08	71.2929	48.9065	54.8308	49.3292	104.742	105.729
GI6001	Pocillopora	verrucosa	7m	3	724441	90.4685	2.11673e+06	2233.21	1175.72	570250	538.928	6413977	1848.97	901.846	360229	536.435	3.96077e+06	2580	1386.71	62.2105	108.52	40.9587	101.193	110.304	85.6834	131.716	30.6344	61.2689	80.3823	46.4683	132.596	84.0195
GI6001	Pocillopora	verrucosa	7m	4	718647	120.358	3.80812e+06	1182.14	1236.65	717222	557.101	8.28354e+06	922.312	1030.95	443712	256.025	8213123	2030.02	1396.9	23.2342	114.732	51.9532	122.3	107.211	85.5864	120.384	34.5821	51.3098	69.2243	66.345	150.437	96.8746
GI6001	Pocillopora	verrucosa	7m	5	859233	114.498	2.79158e+06	1624.04	1284.26	439167	468.777	6541103	1047.09	1066.1	489677	425.528	7208399	2610.14	1478.9	27.1873	118.577	44.7383	123.785	81.5618	102.62	116.028	68.014	53.6054	69.2842	67.8306	115.346	113.678
GI6001	Pocillopora	verrucosa	7m	6	967153	99.6136	2495742	1316.07	1340.97	658066	765.004	6.47636e+06	2087.52	1093.24	515626	620.804	4.22211e+06	1890.8	1806.44	40.1394	97.8555	55.4334	120.969	131.464	98.6585	135.661	91.1319	63.2038	57.4203	72.0461	106.667	121.483
GI6001	Pocillopora	verrucosa	7m	7	670554	144.68	2888936	1147.24	1341.67	590740	924.523	4924849	2146.46	1108.48	495602	713.315	4231561	1636.65	1923.02	33.7311	63.9873	40.9587	133.501	198.325	107.675	159.546	37.5747	46.913	51.0664	41.9603	128.88	119.31
GI6001	Pocillopora	verrucosa	7m	8	520407	115.756	3.9551e+06	1512.7	1441.52	882874	501.04	4.34593e+06	2054.2	1205.88	542713	499.302	4.29347e+06	1376.62	1948.41	51.9532	73.8675	52.9036	123.785	195.222	89.0112	131.716	66.5325	63.466	59.4107	53.8373	108.175	140.857
GI6001	Pocillopora	verrucosa	7m	9	563937	99.2493	2.83081e+06	1112.95	1545.92	609830	256.025	3.99479e+06	3218.05	1293.07	302866	836.809	6031180	3330.91	2273.06	51.3098	78.659	57.996	111.203	151.098	112.724	179.81	53.1386	54.3745	46.1995	39.1973	148.212	101.521
GI6001	Pocillopora	verrucosa	7m	10	364466	83.8193	1.73771e+06	1820.9	1671.79	527903	517.677	22715460	1927.93	1304.53	389136	285.96	4.78544e+06	2153.16	2302.29	34.702	107.675	62.0768	124.053	184.663	115.741	123.214	40.9587	39.1973	72.9055	74.928	135.447	115.31
GI6002	Pocillopora	verrucosa	7m	1	412921	258.839	2.89555e+06	1031.18	1261.06	518814	374.174	4.58648e+06	1168.67	1658.6	454423	356.327	3420126	2247.13	1888.8	47.9635	74.3717	42.8417	97.2169	199.868	90.216	160.247	87.6479	106.277	99.9132	54.8308	82.4228	56.8389
GI6002	Pocillopora	verrucosa	7m	2	404664	163.704	4990539	844.194	1313.19	411401	761.636	5448005	2019.87	2751.95	463281	306.853	3.5241e+06	1652.32	2211.09	57.9244	57.7089	36.9056	104.106	192.761	150.437	151.098	77.596	83.5735	96.8317	61.8758	84.8066	67.2156
GI6002	Pocillopora	verrucosa	7m	3	315648	229.943	3.32892e+06	1129.81	1332.49	441467	203.009	4.14602e+06	1624.04	1380.56	312673	274.061	3.12334e+06	1380.56	1777.96	52.9821	43.3236	45.566	76.5725	190.289	148.771	143.08	77.328	81.2046	90.4918	79.29	85.9737	68.7427
GI6002	Pocillopora	verrucosa	7m	4	273350	304.721	3297253	1387.22	900.797	364982	407.886	6.31568e+06	2369.66	2000.47	397748	352.65	6125225	701.739	1857.14	30.6344	75.4251	41.9603	110.304	189.808	132.69	142.382	73.4729	75.645	85.0998	83.772	106.939	68.7427
GI6002	Pocillopora	verrucosa	7m	5	539094	169.572	3.55434e+06	1200.58	1157.7	344527	337.001	3.90453e+06	1355.87	2046.83	449643	551.613	4.41304e+06	1615.73	1963.87	31.831	60.1747	52.9821	86.6952	150.437	130.322	140.532	71.1763	74.817	84.1676	90.4458	108.021	83.175
GI6002	Pocillopora	verrucosa	7m	6	2079238	170.424	1.5241e+06	1122.25	1249.76	273752	564.013	7.6583e+06	1806.44	2640.47	509700	270.871	2994796	2065.22	2436.33	23.2342	71.1763	40.7554	79.4992	122.334	118.821	139.911	67.5238	72.2188	83.5735	99.4967	110.454	92.9367
GI6002	Pocillopora	verrucosa	7m	7	630717	180.937	3.55859e+06	935.034	900.797	404822	238.448	5.64271e+06	1746.18	1320.55	418044	872.239	7302444	2797.68	2295.1	24.4533	63.4006	51.9532	77.8631	112.54	115.274	139.107	55.3584	72.0461	80.0717	105.532	115.274	143.109
GI6002	Pocillopora	verrucosa	7m	8	747039	210.195	3.31238e+06	907.071	944.839	319472	282.904	3.33317e+06	1377.13	2187.46	431207	377.93	4.7878e+06	1245.98	2626.39	32.8581	96.3157	34.702	102.214	110.341	110.867	137.274	47.9635	66.345	76.0829	112.096	121.175	150.795
GI6002	Pocillopora	verrucosa	7m	9	612538	179.53	5.02929e+06	1655.6	958.742	299693	349.866	4.5912e+06	2603.8	1325.19	315393	352.65	4834112	1197.43	2975.96	24.7906	71.1763	27.1873	104.901	110.04	108.749	126.605	47.9635	65.7793	72.7345	125.12	121.209	154.79
GI6002	Pocillopora	verrucosa	7m	10	361279	262.727	2.19423e+06	827.23	1361.43	417090	502.412	4.14933e+06	1457.66	1706.9	428921	344.651	4.71077e+06	1526.85	2675.68	40.9587	134.091	43.2277	102.983	107.211	107.906	125.02	42.8417	47.9635	59.9673	126.605	139.792	157.424
GI6003	Pocillopora	verrucosa	7m	1	423858	172.326	2.06994e+06	1183.73	1773.17	996660	536.435	4.40925e+06	2407.06	1344.49	459207	391.578	3611052	1985.89	2069.33	31.831	63.9873	44.831	111.241	164.492	175.296	191.03	83.1251	57.9244	98.5742	72.9055	99.0365	102.862
GI6003	Pocillopora	verrucosa	7m	2	324485	139.584	1.79584e+06	1508.17	1391.47	927926	427.65	4.04489e+06	1472.65	2001.06	320156	404.587	3.55859e+06	1083.04	1598.82	43.2277	69.7025	59.1305	119.414	117.557	163.86	128.007	63.9873	86.4553	57.0576	50.3292	121.619	116.171
GI6003	Pocillopora	verrucosa	7m	3	516786	240.865	1.86484e+06	1937.1	908.112	928381	365.459	8520778	2792.86	982.117	344047	550.035	3.93903e+06	1942.95	1287.2	31.7003	69.1643	66.5325	115.598	135.661	172.959	184.37	68.5007	77.8631	76.735	54.6792	80.3823	154.924
GI6003	Pocillopora	verrucosa	7m	4	383008	173.582	2157841	1660.87	1347.47	862403	537.515	5082694	3169.22	1130.43	356792	210.195	2.62948e+06	1754.55	1676.17	34.702	76.5725	45.108	91.1319	178.953	108.021	133.221	86.4553	104.106	84.3647	61.1332	92.9367	167.296
GI6003	Pocillopora	verrucosa	7m	5	397059	177.706	1280716	1582.63	1400.11	864221	453.941	4.73912e+06	1823.11	1916.13	421428	559.695	3.16776e+06	1534.88	1502.52	25.9366	61.1332	41.2617	68.5007	219.494	132.846	189.458	100.823	90.216	77.328	45.566	104.425	109.548
GI6003	Pocillopora	verrucosa	7m	6	316011	173.582	2.51795e+06	1017.8	917.432	800051	489.857	3608689	3606.4	717.72	387784	369.5	5.65311e+06	2157.55	1589.34	37.5747	81.6127	41.5625	59.4107	191.03	156.789	183.014	67.2773	79.7079	56.8389	33.6078	107.597	175.887
GI6003	Pocillopora	verrucosa	7m	7	358961	268.724	2.30482e+06	733.353	857.8	897904	422.539	4385625	1569.14	1011.51	487400	272.471	4.75992e+06	1122.25	962.677	40.9587	59.1305	40.1394	112.724	133.688	171.221	186.987	78.3946	131.968	131.559	74.817	124.053	112.244
GI6003	Pocillopora	verrucosa	7m	8	452323	216.978	1.78024e+06	1005.18	819.481	714490	855.978	9495729	2504.53	768.594	451676	624.585	1.9447e+06	1769.44	1073.83	46.913	88.4027	37.5747	54.1449	146.72	96.3157	164.971	95.1445	138.808	106.042	61.6068	75.645	120.246
GI6003	Pocillopora	verrucosa	7m	9	505921	807.428	2.25425e+06	500.472	818.327	950925	712.146	10378525	2407.06	999.999	354969	369.891	3.46644e+06	1768.37	1809.58	33.6078	53.6054	57.203	71.5835	131.464	151.865	234.069	103.906	74.7615	63.2694	105.729	115.418	138.118
GI6003	Pocillopora	verrucosa	7m	10	505487	274.457	3.15075e+06	523.547	1168.67	947723	667.143	4.53591e+06	1808.4	1334.61	424370	318.663	3.0274e+06	1154.02	1526.39	43.6102	84.7576	58.2817	40.7554	123.112	120.418	159.416	116.028	66.345	51.552	84.7576	79.7079	163.454
GI6007	Pocillopora	verrucosa	7m	1	431319	460.279	3.31238e+06	1670.66	1275.96	430061	940.099	9572289	1304.53	2072.53	480124	594.522	4578914	2155.57	1987.91	46.1095	118.191	34.8215	203.818	118.821	98.0251	175.438	53.8373	61.8758	57.996	40.0359	91.9484	86.6952
GI6007	Pocillopora	verrucosa	7m	2	370043	464.352	2.14839e+06	2362.77	1040.3	435761	691.925	14613395	1243.89	1283.34	469892	270.47	3.91823e+06	1484.96	2616.02	67.2773	124.721	33.7311	135.814	99.246	128.007	188.799	60.5873	46.5576	72.7345	49.245	95.9702	92.9367
GI6007	Pocillopora	verrucosa	7m	3	511995	306.38	3.91871e+06	1104.42	1033.47	345422	453.062	12818029	1585.76	979.226	452586	766.612	5.06143e+06	1002.12	2686.61	40.9587	117.309	48.9914	150.547	109.737	90.262	180.363	63.4006	51.9532	59.4107	54.1449	96.8746	99.246
GI6007	Pocillopora	verrucosa	7m	4	406181	627.708	4912089	2215.68	1300.35	476718	504.067	14354888	2020.8	1347.82	495137	735.364	4598763	1779.56	2478.07	60.7926	121.209	41.5625	114.841	126.309	120.384	160.169	66.5325	44.0837	57.6369	57.6369	99.3714	114.188
GI6007	Pocillopora	verrucosa	7m	5	414131	852.969	4.17863e+06	1278.92	1500.16	387285	691.925	11028808	2715.65	1181.34	333595	681.377	4606797	3360.08	3653.79	54.6792	108.021	28.5288	109.737	131.243	118.821	164.467	69.404	63.466	86.5033	59.4107	100.658	116.171
GI6007	Pocillopora	verrucosa	7m	6	250299	411.07	2.52788e+06	1435.44	1278.18	653053	783.711	6.58694e+06	845.593	525.799	376137	425.613	4.33695e+06	5788.97	3070.22	48.3085	110.454	28.9622	123.919	94.7947	144.092	196.156	70.1183	65.0174	63.4006	73.4729	106.628	121.346
GI6007	Pocillopora	verrucosa	7m	7	479448	340.848	6.03496e+06	1469.6	1598.67	424607	567.725	3.93903e+06	771.049	880.904	395954	531.007	3.69092e+06	1454.08	3304.99	34.702	90.0778	32.8581	98.1521	92.0838	129.427	117.592	70.1775	55.0576	76.8972	84.0195	111.203	124.454
GI6007	Pocillopora	verrucosa	7m	8	390240	408.684	2.42958e+06	1159.53	1453.27	355684	643.491	11799600	655.426	1348.53	394340	559.436	5.93855e+06	1848.72	2424.86	52.1924	95.0572	28.9622	135.814	92.9367	116.171	179.44	83.6232	60.5187	49.245	92.9367	116.028	139.673
GI6007	Pocillopora	verrucosa	7m	9	528365	459.649	3534020	1215.25	1768.37	501515	524.971	10223516	2355.96	1297.44	434615	476.363	5.27031e+06	2357.97	2269.42	54.8308	90.4458	37.464	112.133	148.771	84.0195	196.05	94.3997	56.6193	67.2156	105.689	121.483	143.341
GI6007	Pocillopora	verrucosa	7m	10	495144	298.356	3.38185e+06	1830.87	1709.67	687430	1584.08	15498081	2520.61	827.801	452370	400.087	10355368	2160.17	1957.61	40.3458	92.399	36.6799	98.49	110.115	110.867	146.946	121.346	49.5811	68.014	111.353	127.91	155.993
GI6008	Pocillopora	verrucosa	7m	1	285807	268.453	5.71974e+06	1973.95	914.077	564799	198.499	3.27693e+06	1130.43	1229.75	592837	190.302	4800558	3297.83	2632.68	40.1394	91.9484	54.3745	104.901	207.513	187.519	178.953	92.264	77.5425	63.2038	84.1676	98.1521	161.409
GI6008	Pocillopora	verrucosa	7m	2	236700	263.212	5432882	1313.37	1608.25	577768	664.751	4605379	1182.74	867.932	292036	151.526	5825131	1702.05	1945.5	28.8184	130.194	65.0174	100.245	153.172	136.698	142.177	86.4553	98.5742	74.928	126.408	85.6834	121.619
GI6008	Pocillopora	verrucosa	7m	3	249737	568.005	5.1706e+06	801.699	1187.92	327696	392.317	3.9154e+06	1430.33	1361.08	447688	560.018	4.043e+06	991.456	3161.23	58.7783	96.8746	47.9635	113.714	109.737	164.971	161.306	112.54	59.4107	69.404	118.191	136.667	122.538
GI6008	Pocillopora	verrucosa	7m	4	214681	928.848	4.24243e+06	1878.26	1330.89	413230	347.268	3.836e+06	1543.94	1413.04	489624	392.317	7165866	2417.35	1476.34	49.7483	117.345	71.3511	112.54	151.29	153.416	113.568	106.667	73.4729	64.7614	108.29	118.471	151.29
GI6008	Pocillopora	verrucosa	7m	5	228588	435.477	2.15926e+06	1497.48	862.196	875849	669.906	3475419	1066.1	950.822	412994	277.084	5151219	1609.58	2367.57	59.4107	112.724	58.3529	92.6234	137.998	144.438	178.139	144.553	91.5864	61.6068	81.2046	79.1327	137.001
GI6008	Pocillopora	verrucosa	7m	6	417702	292.619	3390353	2032.11	1134.81	680586	468.39	1785441	1375.07	1629.27	684678	247.393	5215964	1630.58	2392.49	62.9404	78.7118	65.7162	114.732	134.431	144.351	161.486	98.0251	72.0461	74.9834	81.6127	102.862	157.555
GI6008	Pocillopora	verrucosa	7m	7	348749	238.014	3075136	2162.25	977.052	680598	324.408	6105849	977.052	1732.59	538152	256.025	4.84262e+06	1715.05	2580.46	43.3236	78.659	45.0159	110.454	170.126	82.5235	157.476	63.2038	89.7545	77.8631	101.889	118.156	93.7375
GI6008	Pocillopora	verrucosa	7m	8	383660	198.436	3.34593e+06	1361.43	1834.48	656240	326.189	3.97211e+06	876.332	1066.1	681853	287.097	6905942	1175.72	3184.61	49.5811	124.454	45.566	137.757	164.467	131.243	181.762	83.772	84.7576	77.8631	109.737	81.5109	181.922
GI6008	Pocillopora	verrucosa	7m	9	437692	208.478	2214079	710.773	1051.6	525192	934.226	3.17674e+06	1404.99	1114.01	457683	326.965	9484860	891.569	2283.54	39.1973	99.5384	48.3085	98.1521	166.3	135.936	199.369	85.3435	63.2694	74.7615	90.4458	86.3592	172.742
GI6008	Pocillopora	verrucosa	7m	10	422410	362.89	3457933	1448.06	1380.56	744074	540.672	4.56804e+06	1382.61	852.55	459421	260.373	4.77126e+06	2095.32	2628.9	59.4107	129.17	61.8758	63.2038	179.162	158.737	185.381	78.023	69.6429	82.5738	200.697	64.44	118.156
GI6008	Pocillopora	verrucosa	7m	1	285807	268.453	5.71974e+06	1973.95	914.077	564799	198.499	3.27693e+06	1130.43	1229.75	592837	190.302	4800558	3297.83	2632.68	40.1394	91.9484	54.3745	104.901	207.513	187.519	178.953	92.264	77.5425	63.2038	84.1676	98.1521	161.409
GI6008	Pocillopora	verrucosa	7m	2	236700	263.212	5432882	1313.37	1608.25	577768	664.751	4605379	1182.74	867.932	292036	151.526	5825131	1702.05	1945.5	28.8184	130.194	65.0174	100.245	153.172	136.698	142.177	86.4553	98.5742	74.928	126.408	85.6834	121.619
GI6008	Pocillopora	verrucosa	7m	3	249737	568.005	5.1706e+06	801.699	1187.92	327696	392.317	3.9154e+06	1430.33	1361.08	447688	560.018	4.043e+06	991.456	3161.23	58.7783	96.8746	47.9635	113.714	109.737	164.971	161.306	112.54	59.4107	69.404	118.191	136.667	122.538
GI6008	Pocillopora	verrucosa	7m	4	214681	928.848	4.24243e+06	1878.26	1330.89	413230	347.268	3.836e+06	1543.94	1413.04	489624	392.317	7165866	2417.35	1476.34	49.7483	117.345	71.3511	112.54	151.29	153.416	113.568	106.667	73.4729	64.7614	108.29	118.471	151.29
GI6008	Pocillopora	verrucosa	7m	5	228588	435.477	2.15926e+06	1497.48	862.196	875849	669.906	3475419	1066.1	950.822	412994	277.084	5151219	1609.58	2367.57	59.4107	112.724	58.3529	92.6234	137.998	144.438	178.139	144.553	91.5864	61.6068	81.2046	79.1327	137.001
GI6008	Pocillopora	verrucosa	7m	6	417702	292.619	3390353	2032.11	1134.81	680586	468.39	1785441	1375.07	1629.27	684678	247.393	5215964	1630.58	2392.49	62.9404	78.7118	65.7162	114.732	134.431	144.351	161.486	98.0251	72.0461	74.9834	81.6127	102.862	157.555
GI6008	Pocillopora	verrucosa	7m	7	348749	238.014	3075136	2162.25	977.052	680598	324.408	6105849	977.052	1732.59	538152	256.025	4.84262e+06	1715.05	2580.46	43.3236	78.659	45.0159	110.454	170.126	82.5235	157.476	63.2038	89.7545	77.8631	101.889	118.156	93.7375
GI6008	Pocillopora	verrucosa	7m	8	383660	198.436	3.34593e+06	1361.43	1834.48	656240	326.189	3.97211e+06	876.332	1066.1	681853	287.097	6905942	1175.72	3184.61	49.5811	124.454	45.566	137.757	164.467	131.243	181.762	83.772	84.7576	77.8631	109.737	81.5109	181.922
GI6008	Pocillopora	verrucosa	7m	9	437692	208.478	2214079	710.773	1051.6	525192	934.226	3.17674e+06	1404.99	1114.01	457683	326.965	9484860	891.569	2283.54	39.1973	99.5384	48.3085	98.1521	166.3	135.936	199.369	85.3435	63.2694	74.7615	90.4458	86.3592	172.742
GI6008	Pocillopora	verrucosa	7m	10	422410	362.89	3457933	1448.06	1380.56	744074	540.672	4.56804e+06	1382.61	852.55	459421	260.373	4.77126e+06	2095.32	2628.9	59.4107	129.17	61.8758	63.2038	179.162	158.737	185.381	78.023	69.6429	82.5738	200.697	64.44	118.156
GI6010	Pocillopora	verrucosa	7m	1	225111	239.66	3.18194e+06	1634.05	957.508	487632	799.495	4833167	2386.65	1604.87	535878	315.006	2.42958e+06	1227.44	3711.98	60.7926	85.1486	39.1973	110.867	204.692	213.198	191.854	128.687	114.006	83.1251	63.7923	42.8417	84.0195
GI6010	Pocillopora	verrucosa	7m	2	296455	150.567	2.89792e+06	1500.63	1045.74	624618	631.217	6.85443e+06	2586.22	1882.16	475811	485.177	3079862	1028.19	2956.52	31.831	73.4729	23.7643	85.5379	199.181	189.808	169.662	106.042	100.038	79.4992	63.2038	44.831	167.072
GI6010	Pocillopora	verrucosa	7m	3	354398	224.685	2.08034e+06	1394.36	1060.1	676736	594.522	6.11199e+06	1770.37	1272.81	511068	529.915	2760392	1656.89	3312.99	38.4486	118.261	37.464	86.6472	195.031	179.532	165.95	104.425	90.0778	77.5425	70.884	55.3584	85.0998
GI6010	Pocillopora	verrucosa	7m	4	310361	145.677	2563795	2100.61	839.704	565698	349.866	6927681	2275.14	1440.7	591625	769.583	4870974	2388.24	2757.53	40.4486	62.2105	28.3829	77.8098	188.182	170.638	156.206	103.906	89.3836	74.7615	77.596	55.9553	109.737
GI6010	Pocillopora	verrucosa	7m	5	386774	365.459	3.23582e+06	733.353	1175.72	500600	472.7	7.48345e+06	2015.65	2441.95	380228	804.912	4.06757e+06	1129.81	2989.66	32.22	59.4107	47.703	81.2046	173.318	170.614	146.974	99.9132	88.9645	73.8112	50.4117	52.9036	100.245
GI6010	Pocillopora	verrucosa	7m	6	417267	154.133	2.11436e+06	1392.83	1106.99	466932	260.512	12534003	2628.37	2432.16	517891	580.281	2.96077e+06	1111.04	1766.76	30.0873	59.9673	37.464	62.2105	163.124	167.544	144.696	89.4765	85.6834	73.4729	30.0873	67.8306	124.221
GI6010	Pocillopora	verrucosa	7m	7	306160	240.715	2886573	1863.61	1394.02	462378	321.154	4.73251e+06	2324.36	1459.11	524278	849.054	3066157	1020.81	2441.95	17.2911	85.5864	38.4486	74.7615	158.265	159.78	143.167	72.0461	85.3435	71.1763	44.831	37.5747	78.659
GI6010	Pocillopora	verrucosa	7m	8	355774	224.685	2.08459e+06	1429.01	690.538	635346	544.742	4.92816e+06	665.444	1224.36	588886	320.477	1469279	1117.4	2517.42	20.9801	114.841	37.464	32.8581	152.166	134.74	141.797	66.5325	57.9244	68.014	20.3777	41.5625	64.7614
GI6010	Pocillopora	verrucosa	7m	9	367073	110.964	2.61294e+06	612.179	1076.03	627126	468.081	4697534	892.363	2985.15	533402	486.295	5966435	1480.34	2297.47	23.2342	51.552	43.8949	43.3236	137.636	133.065	138.808	62.9404	57.6369	61.1332	22.5079	53.8373	75.1493
GI6010	Pocillopora	verrucosa	7m	10	502372	137.229	3.9603e+06	808.742	1127.29	441219	350.899	7649797	924.871	2119.76	506748	248.123	6.34781e+06	1513.8	1636.36	29.3892	69.1643	33.7311	49.076	118.471	121.892	128.687	49.076	43.9894	55.9553	40.9587	40.4486	117.592
GI6011	Pocillopora	verrucosa	7m	1	308550	346.433	2.50141e+06	1216.81	1497.48	384095	564.847	7.13042e+06	2850.56	1147.86	412539	471.165	5.30954e+06	2370.46	1615.88	17.5296	65.3359	55.9553	91.5411	128.525	88.7776	94.7947	66.345	37.5747	65.7793	69.2842	92.8026	102.983
GI6011	Pocillopora	verrucosa	7m	2	526095	277.084	2.50141e+06	2217.39	1047.09	396869	993.697	4432884	3822.75	1380.56	478754	643.266	4296306	2583.66	2289.22	32.22	72.2763	56.7658	73.4729	134.986	92.264	76.1374	57.7089	40.4486	55.4334	47.2658	107.25	86.4553
GI6011	Pocillopora	verrucosa	7m	3	409383	218.806	2.50141e+06	2669.58	955.037	532011	944.672	5368610	2877.62	955.779	390240	831.861	3.05198e+06	1748.07	2357.97	28.8184	118.471	52.9036	72.9625	154.924	103.466	85.5379	64.44	43.3236	59.4107	68.014	106.277	72.0461
GI6011	Pocillopora	verrucosa	7m	4	284432	201.756	2.50141e+06	993.361	1515.67	494455	903.604	1.33837e+06	3145.49	682.276	308552	1201.08	2660203	3625.42	1809.05	24.7906	73.4729	54.8308	98.0251	161.486	121.209	82.0187	43.6102	45.566	73.8675	34.702	78.3946	81.5618
GI6011	Pocillopora	verrucosa	7m	5	397520	309.321	2.50141e+06	2420.18	690.88	411856	880.38	2.8275e+06	1091.73	1118.03	189090	350.486	1.80765e+06	1784.33	2790.49	31.831	67.4622	61.6068	108.481	163.225	95.7969	79.1327	63.466	51.552	74.817	53.1386	67.03	119.414
GI6011	Pocillopora	verrucosa	7m	6	445543	349.037	2.50141e+06	1018.96	1383.3	552046	982.408	17449400	2833.93	1265.54	425742	801.711	3.51228e+06	2440.31	3413.11	24.7906	72.2763	40.0359	98.3634	166.075	72.563	85.6834	62.3438	51.9532	67.8306	39.1973	84.1676	90.0778
GI6011	Pocillopora	verrucosa	7m	7	379096	338.93	2.50141e+06	784.116	1092.38	430747	971.398	7896961	1439.55	1328.93	278545	974.822	3.31757e+06	3545.34	2180.1	30.0873	73.6423	55.3584	55.9553	180.363	92.9367	79.1327	53.1386	55.0576	72.2763	67.4622	143.109	81.1535
GI6011	Pocillopora	verrucosa	7m	8	418861	312.234	2.50141e+06	1000.94	1224.36	466468	799.676	6.53071e+06	2405.1	2233.21	251209	472.01	4.81426e+06	3363.46	2963.22	23.0548	61.2689	61.6068	77.328	184.663	85.9737	95.4495	55.9553	57.7089	42.8417	49.076	60.5873	74.928
GI6011	Pocillopora	verrucosa	7m	9	249172	590.243	2.50141e+06	861.374	1501.1	438251	806.755	2.47778e+06	1570.64	2111.49	332443	415.015	4.67863e+06	3414.77	2684.14	31.831	61.2689	42.5499	65.0174	192.653	80.8972	94.0912	51.9532	60.1747	64.7614	59.3408	75.1493	63.2038
GI6011	Pocillopora	verrucosa	7m	10	279880	188.965	2.50141e+06	1203.53	941.08	648518	628.746	6136567	5515.05	3702.55	286949	510.705	4393659	1332.49	1598.82	24.7906	65.0174	49.7483	99.3714	195.965	123.953	93.8261	63.9873	80.8972	65.0174	33.6078	117.627	68.7427
GI6060	Pocillopora	verrucosa	7m	1	377503	322.953	2.87948e+06	896.326	1931.36	842869	446.622	12705081	3223.33	1720.83	184325	963.048	3.98156e+06	1361.95	3414.42	69.6429	107.597	55.4334	113.678	167.296	139.077	146.408	73.4729	90.216	77.596	59.3408	94.3997	132.565
GI6060	Pocillopora	verrucosa	7m	2	415384	344.651	3.36578e+06	1280.39	1419.72	614370	422.539	3.69565e+06	2726.07	3024.55	254395	338.823	3.17391e+06	1545.92	2387.74	57.6369	136.546	60.7926	112.982	149.245	135.722	136.667	65.8424	81.3579	74.7615	59.9673	79.4992	192.373
GI6060	Pocillopora	verrucosa	7m	3	677652	229.943	2.82844e+06	1634.34	1583.38	212772	700.352	2949900	1002.12	1375.76	241656	670.176	3.58317e+06	1572.75	1741.3	59.4107	126.605	47.5286	134.338	138.598	128.396	134.493	60.7926	70.1775	67.4622	111.241	74.9834	122.876
GI6060	Pocillopora	verrucosa	7m	4	558288	213.274	3.77031e+06	1348.53	1804.48	285802	223.878	2.27882e+06	1582.63	1404.82	248505	707.196	3.66256e+06	1054.51	2305.78	51.3098	143.573	63.662	151.235	130.704	127.226	133.688	59.4107	67.03	63.9873	134.431	81.2046	131.716
GI6060	Pocillopora	verrucosa	7m	5	524101	199.409	3.96927e+06	1950.84	1694.26	319020	442.631	4471164	2291.7	1284.26	326536	658.016	4687137	1380.56	2362.67	63.662	119.969	43.9894	92.0838	121.892	127.096	130.322	58.7783	62.0768	62.0768	76.0829	52.9036	98.3634
GI6060	Pocillopora	verrucosa	7m	6	497592	156.465	2.78355e+06	1413.04	1222.23	538370	454.977	3.38846e+06	3383.84	764.586	588242	578.217	4.07135e+06	1159.53	2485.59	52.5887	131.243	78.2886	120.246	121.346	122.334	128.525	56.7658	59.3408	61.6068	85.6834	87.9789	154.79
GI6060	Pocillopora	verrucosa	7m	7	649477	464.586	2.02835e+06	938.566	1500.16	530409	387.114	2.3171e+06	2595.71	1465.58	420514	292.471	5092618	3003.46	1724.12	79.1327	135.661	60.5873	114.732	119.414	121.175	123.112	51.9532	56.8389	54.755	63.466	83.1251	134.338
GI6060	Pocillopora	verrucosa	7m	8	290515	261.068	2.22353e+06	1308.87	845.872	521539	339.143	3656893	3628.35	1162.79	380455	401.442	3.23298e+06	1402.47	2678.24	57.996	116.777	50.4117	98.49	119.031	107.25	116.314	51.0664	55.6577	49.076	90.4458	62.9404	157.318
GI6060	Pocillopora	verrucosa	7m	9	560098	214.29	2.28166e+06	1368.18	1581.14	309479	259.398	2611999	3051	1783.8	330426	754.038	3.25094e+06	2603.8	3472.41	51.552	134.555	47.9635	109.092	113.312	105.689	113.714	39.1973	55.4334	49.076	72.9625	80.0717	134.493
GI6060	Pocillopora	verrucosa	7m	10	678449	255.884	2137047	1529.17	1351.5	477388	330.49	6.42107e+06	1653.46	2477.21	301498	373.69	5306701	2189.51	4071.72	61.6742	114.768	50.985	110.454	112.429	64.44	107.597	32.22	47.5286	34.702	64.7614	89.3836	215.6
GI6065	Pocillopora	verrucosa	7m	1	510629	307.442	2.0775e+06	1028.19	1087.82	176835	422.539	4.50141e+06	1053.62	1139.18	257354	672.334	4.67485e+06	2635.82	1436.26	61.1332	92.264	40.6992	142.702	217.384	175.438	209.742	89.0112	89.662	99.3714	85.3435	105.729	127.91
GI6065	Pocillopora	verrucosa	7m	2	454931	270.871	2.82986e+06	1198.81	1251.84	369080	422.539	5.15311e+06	1499.21	1190.1	273977	624.99	3.49574e+06	1904.75	1490.04	68.014	81.9174	62.0768	132.846	169.245	173.534	185	80.7431	83.772	99.1623	40.4486	49.076	151.29
GI6065	Pocillopora	verrucosa	7m	3	589143	456.725	2749995	822.934	1272.25	524501	576.021	5.00046e+06	1094.75	1251.46	393206	810.114	5.73817e+06	2818.13	1615.88	54.1449	61.6068	58.3529	148.548	143.08	170.126	181.373	75.4251	83.772	91.1319	45.108	86.6952	169.147
GI6065	Pocillopora	verrucosa	7m	4	891537	335.277	3.99999e+06	2193.39	1476.02	312192	361.173	5.27031e+06	1709.67	1479.7	278970	893.244	6614827	2654.13	1691.74	47.9635	44.831	69.6429	121.072	126.703	164.669	178.628	74.092	83.5735	89.5229	58.3529	84.8066	94.7947
GI6065	Pocillopora	verrucosa	7m	5	705899	122.741	2.08459e+06	1270.95	1526.39	471927	357.545	2.96313e+06	986.917	1510.05	242114	791.162	4.02315e+06	2247.98	1823.24	48.9065	75.645	74.928	135.569	119.31	153.416	164.492	71.1763	83.5735	85.6834	65.8424	101.234	90.9951
GI6065	Pocillopora	verrucosa	7m	6	795350	137.492	5.5567e+06	1618.8	1553.24	369118	760.494	4001883	1122.04	1586.96	203893	611.636	3.26464e+06	1491.31	1848.97	60.7926	103.746	69.404	123.953	116.171	152.166	161.486	70.3548	83.1251	81.9174	46.4683	98.49	67.2773
GI6065	Pocillopora	verrucosa	7m	7	664432	142.663	3401695	1203.53	1666.55	383414	732.7	6.55812e+06	787.724	1830.74	239833	689.408	9560946	1707.59	2046.71	66.345	49.245	42.5499	89.3836	111.241	145.04	155.726	65.0174	77.8631	77.4353	57.9244	73.8675	96.66
GI6065	Pocillopora	verrucosa	7m	8	777243	201.756	3515589	1635.64	1675.18	407776	532.641	4.90831e+06	2110.49	1867.67	324479	932.945	10084575	2304.14	2306.91	43.3236	80.7431	34.5821	80.8972	108.328	130.417	153.172	51.9532	73.4729	73.8112	49.3292	84.0195	120.246
GI6065	Pocillopora	verrucosa	7m	9	609823	223.392	1.88516e+06	2126.88	1860.57	658970	441.566	4.1758e+06	1003.07	1892.43	320158	807.831	7.91445e+06	1618.8	2359.97	67.4622	100.369	46.4683	127.91	98.5742	121.072	147.679	51.0664	63.2038	70.1183	38.4486	121.209	153.416
GI6065	Pocillopora	verrucosa	7m	10	839449	207.246	1.64981e+06	1320.19	2024.07	500153	433.955	6.16729e+06	977.052	2267.23	350909	867.785	4.92674e+06	1284.63	2522.11	54.3745	107.597	58.2817	93.1152	84.1676	117.345	129.971	43.9894	57.996	48.9914	107.597	155.726	87.7899
GI6067	Pocillopora	verrucosa	7m	1	456022	234.156	4.33222e+06	2011.78	1002.12	430515	415.015	8604899	1155.24	1186.13	501980	376.875	6328911	1157.7	1961.83	35.6464	103.305	51.9532	89.7545	167.246	179.509	181.373	138.808	71.1763	56.6193	61.6068	146.408	156.577
GI6067	Pocillopora	verrucosa	7m	2	495394	187.426	3.5326e+06	1176.73	1099.92	462178	502.412	7.75849e+06	1157.9	1330.18	427787	582.212	5199896	1565.52	2080.6	40.1394	100.038	38.664	89.5229	150.85	178.767	169.515	118.471	65.8424	52.9821	69.7025	106.978	118.191
GI6067	Pocillopora	verrucosa	7m	3	363161	218.143	3629483	1323.95	1368.18	341787	1209.25	6.79488e+06	1310.85	1355.69	397981	634.251	4861522	1243.51	2224.2	31.1719	97.5154	51.3098	124.321	147.425	177.859	151.674	110.341	54.6792	49.245	102.133	73.8675	100.038
GI6067	Pocillopora	verrucosa	7m	4	406411	232.449	3.07088e+06	1629.42	1368.18	389340	576.838	1.30387e+06	1273.92	1413.04	458281	293.46	7.06946e+06	1134.81	2554.69	21.9475	80.1236	55.4334	69.404	142.265	173.534	143.167	109.548	53.8373	49.076	69.404	97.8979	112.392
GI6067	Pocillopora	verrucosa	7m	5	398229	153.426	7076074	1567.63	1610.75	664441	1161.68	8542990	1012.45	1476.02	290574	278.778	8184295	2683.79	2831.51	34.5821	99.3714	51.9532	81.9681	134.215	171.488	141.797	87.2204	51.9532	45.566	92.9367	85.6834	105.177
GI6067	Pocillopora	verrucosa	7m	6	465358	172.115	3.63232e+06	1553.24	1785.92	547474	808.503	14602525	1711.88	1634.34	292170	894.905	2.52977e+06	1495.58	2906.3	34.702	116.028	41.2617	106.784	124.221	159.546	139.524	70.1183	51.552	41.2617	86.8865	143.08	111.241
GI6067	Pocillopora	verrucosa	7m	7	698361	213.274	3.97825e+06	1040.98	2140.72	340868	502.916	20241456	1199.01	1847.18	372743	380.604	7.07324e+06	1915.63	2909.63	40.0359	95.0572	49.7483	130.194	122.707	153.929	139.524	69.2243	50.3292	36.4528	69.2842	68.3186	65.2087
GI6067	Pocillopora	verrucosa	7m	8	481029	144.68	2.54395e+06	1899.16	2387.15	345914	681.377	13661600	2169.78	1848.97	403436	253.037	10786842	1350.63	3005.11	40.9587	135.936	42.8417	108.175	120.418	148.771	120.659	66.5325	49.245	36.4528	69.1643	125.02	64.44
GI6067	Pocillopora	verrucosa	7m	9	637124	234.156	3.31757e+06	2912.15	2708.59	324934	400.63	12667273	1877.64	2028.27	473298	1315.29	8919171	743.592	3157.19	49.076	116.777	46.4683	99.246	116.777	145.84	119.136	65.0174	47.703	36.1094	64.7614	159.858	160.687
GI6067	Pocillopora	verrucosa	7m	10	503110	103.535	2.56852e+06	1364.55	3463.62	314249	479.168	18214050	1229.75	2130.21	487857	535.895	4.41871e+06	1624.63	3739.7	45.0159	126.932	35.0592	81.2046	116.706	141.299	118.821	64.7614	33.7311	33.6078	76.3009	169.245	112.982
GI3001	Pocillopora	verrucosa	38-45m	1	725340	84.0977	1.23091e+06	1080.06	657.679	472081	361	747601	1115.63	737.71	413280	351	1.95119e+06	1986.98	1117.27	102.921	158.161	139.792	158.161	85.1486	77.596	81.6127	43.6102	40.9587	52.9036	68.5007	75.4251	91.5411
GI3001	Pocillopora	verrucosa	38-45m	2	999084	123.227	695445	992.546	710.379	472608	491	843814	2254.37	638.658	383726	510	2.23363e+06	1054.02	1469.13	152.608	137.868	129.509	137.868	122.605	89.5229	91.1319	57.4203	44.0837	60.1747	69.2243	106.939	98.3634
GI3001	Pocillopora	verrucosa	38-45m	3	782543	118.932	610752	1499.12	622.851	430531	295	898235	4788.17	588.561	482117	209	1.90257e+06	2102.5	1368.25	104.348	144.276	112.423	144.276	130.194	97.2169	97.5154	73.8675	45.566	63.466	72.7345	115.057	103.104
GI3001	Pocillopora	verrucosa	38-45m	4	363980	79.7821	655843	1416.24	835.418	605269	801	607739	2801.67	676.644	498784	327	1.06872e+06	1578.76	1407.61	120.536	100.333	157.693	100.333	144.351	98.3634	102.62	83.175	46.913	64.7614	81.9681	119.414	105.689
GI3001	Pocillopora	verrucosa	38-45m	5	643716	73.5413	1.28424e+06	1792.13	678.017	420456	1001	535115	2647.81	1267.75	492570	394	1.9427e+06	1235.84	1395.62	100.333	112.642	128.841	112.642	145.383	99.246	103.946	92.6234	54.3745	65.7162	90.4918	127.389	123.785
GI3001	Pocillopora	verrucosa	38-45m	6	530474	159.303	682244	1307.94	588.366	394711	434	438902	5000	886.803	301389	484	1.36449e+06	1508.91	1080	160.559	176.62	229.977	176.62	156.789	103.305	104.106	94.0912	57.7089	70.1183	92.399	127.617	124.053
GI3001	Pocillopora	verrucosa	38-45m	7	723259	202.431	1.01958e+06	1464.59	616.642	668651	354	2.03793e+06	4402.97	504.259	367262	240	1.58471e+06	2529.22	1212.36	130.74	119.337	172.215	119.337	157.239	103.305	112.244	94.0912	59.4107	96.8746	106.978	127.91	144.926
GI3001	Pocillopora	verrucosa	38-45m	8	860631	106.376	1.8303e+06	447.799	1089.67	766293	398	669590	5196.24	657.854	434328	497	1.40657e+06	1129.98	1020.41	86.2386	135.099	137.63	135.099	159.858	103.906	114.768	94.7947	62.0768	96.8746	108.175	143.341	153.172
GI3001	Pocillopora	verrucosa	38-45m	9	635437	100.958	1.88258e+06	926.737	819.252	700679	701	521556	2312.29	689.694	421645	497	2.63657e+06	891.128	1142.4	108.933	100.701	113.587	100.701	163.48	104.901	120.108	98.0251	67.03	103.185	117.026	150.437	163.683
GI3001	Pocillopora	verrucosa	38-45m	10	218413	130.603	2.52639e+06	987.335	856.88	321130	632	480508	1566.4	628.248	238632	317	1.4944e+06	1870.68	1517	155.145	83.3308	152.177	83.3308	174.25	108.021	120.384	103.305	70.3548	111.911	120.969	179.74	197.926
GI3002	Pocillopora	verrucosa	38-45m	1	769563	159.303	2.394e+06	731.784	1359.62	295644	425	3337735	2555.94	1306.79	231194	524	694922	1594.81	1108.22	122.464	94.9901	126.133	60.7436	85.1486	98.1521	76.735	40.4486	51.9532	45.566	57.7089	180.892	76.0829
GI3002	Pocillopora	verrucosa	38-45m	2	623746	262.635	4.65599e+06	608.492	795.732	348441	465	2.49466e+06	1432.3	1126.24	283585	458	1.36828e+06	768.065	935.228	104.348	88.496	230.37	78.2448	122.605	107.597	87.6479	44.0837	54.3745	55.3584	66.5325	107.25	81.1535
GI3002	Pocillopora	verrucosa	38-45m	3	435079	428.864	2.24343e+06	1124	745.777	498759	326	900836	3820.34	682.656	249650	534	3.15309e+06	1334.89	1086.61	133.631	156.595	196.215	71.8385	130.194	115.274	94.5315	58.2817	55.3584	59.1305	75.4251	112.724	84.7576
GI3002	Pocillopora	verrucosa	38-45m	4	983733	263.267	1.87957e+06	1696.73	1027.58	272523	494	2.3145e+06	4628.46	755.621	230577	465	1.24542e+06	1332.89	868.478	147.571	87.1863	110.618	77.8763	144.351	118.717	97.8979	72.0461	55.9553	65.2087	76.8972	120.694	91.5864
GI3002	Pocillopora	verrucosa	38-45m	5	1.09344e+06	302.875	3.80031e+06	1103.76	917.284	334489	400	1.48499e+06	6439.29	935.225	127232	387	2.6005e+06	1519.41	854.741	80.9294	95.8084	111.506	77.4531	145.383	120.108	102.214	72.1037	61.8758	69.404	78.3946	123.112	101.889
GI3002	Pocillopora	verrucosa	38-45m	6	1.11669e+06	173.312	2.50535e+06	620.542	1401.79	399549	438	2.04722e+06	930.347	771.192	208977	291	1.74417e+06	1650.04	675.035	130.394	99.387	193.261	64.6749	156.789	120.694	104.425	74.817	63.662	71.3511	82.5738	142.353	114.732
GI3002	Pocillopora	verrucosa	38-45m	7	762158	66.4068	3.8948e+06	358.657	1089.67	363340	484	5608955	2040.15	881.235	277080	229	2.04739e+06	1261.63	1145.22	94.6	73.4225	239.74	44.7788	157.239	126.703	106.667	75.1493	63.9873	72.7345	85.9737	146.748	122.3
GI3002	Pocillopora	verrucosa	38-45m	8	1.06244e+06	136.063	6.27482e+06	838.5	777.486	365181	783	1.85851e+06	5163.45	1254.13	244539	350	2.74845e+06	1426.08	718.618	108.782	91.7781	172.024	51.0396	159.858	132.22	108.175	86.6472	67.4622	73.3598	102.133	149.884	129.811
GI3002	Pocillopora	verrucosa	38-45m	9	776760	357.088	3.38979e+06	1309.27	822.799	348179	413	1.08342e+06	1983.28	1521.04	351189	227	860778	1406.63	1320.36	147.431	70.9174	107.031	60.2682	163.48	134.555	116.171	103.104	72.0461	76.1374	104.464	154.924	136.941
GI3002	Pocillopora	verrucosa	38-45m	10	482298	129	3.63498e+06	1788.97	1993.09	295921	429	865174	1448.74	859.576	257736	546	488419	1295.98	1219.07	144.731	73.0859	161.579	50.7165	174.25	141.21	116.314	105.729	77.8631	93.026	152.275	168.039	150.437
GI3003	Pocillopora	verrucosa	38-45m	1	727711	49.1217	2.61148e+06	1679.23	1200.19	222972	451	1.68818e+06	2958.54	858.17	318403	581	1.84154e+06	1624.07	1180.79	49.32	114.451	97.6351	95.2924	129.041	77.4353	133.065	64.7614	55.9553	78.3946	78.659	99.3714	79.1327
GI3003	Pocillopora	verrucosa	38-45m	2	742521	52.0016	2.17076e+06	967.5	1674.58	297991	791	1256712	1103.83	932.341	285658	329	1.90257e+06	1900.68	1552.84	92.4472	123.3	73.0859	114.128	143.89	76.735	121.175	66.345	45.566	63.466	84.1676	150.988	87.6479
GI3003	Pocillopora	verrucosa	38-45m	3	762449	519.415	5.13186e+06	480.081	1508.86	210295	391	1.04181e+06	3411.76	2085.94	286550	467	5.27824e+06	3826.26	1304.4	107.452	145.975	105.133	150.493	145.726	87.8372	124.454	81.2046	51.9532	79.7079	107.211	88.2146	124.754
GI3003	Pocillopora	verrucosa	38-45m	4	592253	147.365	820392	2284.61	1544.14	222560	429	1035868	3066.92	1475.42	297719	627	1.98923e+06	1690.49	1259.07	62.8709	125.218	94.0337	88.5424	126.309	87.6479	124.421	95.1445	54.3745	81.1535	82.4228	39.1973	62.2105
GI3003	Pocillopora	verrucosa	38-45m	5	537712	142.777	608792	1314.09	1628.57	236045	826	2428727	2597.64	1214.4	259119	591	2.89967e+06	2713.11	879.568	93.9025	91.7333	75.6822	139.055	98.49	76.0829	90.262	93.5157	51.552	81.9681	106.042	42.8417	81.5109
GI3003	Pocillopora	verrucosa	38-45m	6	745766	388.341	1.81474e+06	1258.13	939.533	205858	439	1.10831e+06	2346.85	985.887	150437	314	2.99887e+06	1185.82	951.391	132.147	117.638	71.6667	150.302	105.964	80.0717	82.9751	55.4334	42.5499	77.596	98.5742	23.2342	109.092
GI3003	Pocillopora	verrucosa	38-45m	7	761991	351.214	3.83651e+06	1675.06	1639.57	222722	732	1.17777e+06	1339.84	1590.12	227284	392	4.79113e+06	603.963	1601.95	80.7769	132.984	101.676	158.706	132.753	78.023	95.4495	53.1386	47.2658	59.4107	76.5725	60.5187	100.038
GI3003	Pocillopora	verrucosa	38-45m	8	769438	308.051	1.68195e+06	608.492	1136.1	194744	315	1.71475e+06	3228.14	1160.44	313156	328	2.50535e+06	1132.93	1667.61	186.532	91.1041	91.9123	146.509	104.425	96.1863	80.7431	65.8424	32.6043	46.913	79.7079	76.5725	103.466
GI3003	Pocillopora	verrucosa	38-45m	9	608353	89.6063	1.02598e+06	1059.53	992.734	298801	306	3.62377e+06	1488.27	1875.81	197876	537	2.25023e+06	2414.51	1404.18	120.979	62.0155	99.0142	104.191	130.226	79.916	99.0365	49.076	40.0359	67.2773	81.9174	111.911	66.8439
GI3003	Pocillopora	verrucosa	38-45m	10	460581	525.467	2.51947e+06	1693.88	1234.8	253429	755	816324	1985.34	1513.02	288712	368	2.61004e+06	3031.94	1340.86	90.0152	75.2466	84.7002	114.667	115.741	71.2929	104.385	65.2087	40.4486	84.0195	78.7118	96.8746	46.913
GI3004	Pocillopora	verrucosa	38-45m	1	594167	211.576	6.08792e+06	848.855	1077.46	386084	516	3.75326e+06	4334.42	780.69	295644	380	3.32039e+06	2476.83	2389.55	183.556	136.219	99.7172	127.72	119.136	89.3836	107.25	63.466	55.9553	46.4683	118.682	119.935	75.8095
GI3004	Pocillopora	verrucosa	38-45m	2	920913	120.496	3.49186e+06	2491.4	1317.4	336558	768	9.8664e+06	4832.25	958.015	417410	361	3.28836e+06	2447.94	1646.2	110.766	114.738	189.395	93.5957	104.901	65.7793	89.3372	90.4458	46.913	40.7554	118.296	89.7545	69.7025
GI3004	Pocillopora	verrucosa	38-45m	3	1.08691e+06	210.096	2.45085e+06	2565.93	1394.35	415622	845	6.09014e+06	3939	816.377	354931	356	2.76361e+06	2380.67	2738.95	111.653	117.673	231.633	116.691	115.166	82.5235	89.3372	69.2243	39.1973	37.5747	72.9625	102.62	86.5033
GI3004	Pocillopora	verrucosa	38-45m	4	573657	310.271	4.68265e+06	2937.41	1624.43	768243	506	8.9012e+06	5380.97	774.107	461092	417	3.36522e+06	1257.73	1346.68	128.841	121.656	145.552	122.565	104.901	78.7118	98.0251	63.7923	38.4486	44.7383	84.7576	138.389	70.1183
GI3004	Pocillopora	verrucosa	38-45m	5	648999	229.043	4.6701e+06	1247.1	2162.97	385433	1197	1.13594e+07	2897.22	1041.09	359424	501	3.15152e+06	1922.62	1341.38	93.9025	77.1874	190.348	107.605	122.605	63.2694	132.22	77.8631	41.9603	74.9834	81.5109	93.8703	105.964
GI3004	Pocillopora	verrucosa	38-45m	6	708449	159.695	3.48768e+06	2343.47	1777.21	301259	948	1.17488e+07	5064.38	916.104	378709	284	3.94512e+06	2037.47	2202.71	155.039	126.166	121.791	111.653	121.175	93.5157	117.733	72.1037	39.1973	78.659	83.5735	116.314	116.171
GI3004	Pocillopora	verrucosa	38-45m	7	546740	238.65	3.36391e+06	921.696	851.229	406863	647	3.56388e+06	4152.32	991.749	414313	291	3.83128e+06	1883.44	2300.42	128.361	111.506	113.406	98.8481	95.1445	93.7375	80.2789	66.345	46.913	54.8308	107.095	122.266	109.662
GI3004	Pocillopora	verrucosa	38-45m	8	1.07247e+06	91.2168	3.05062e+06	1301.56	1315.31	509722	458	5.86834e+06	2003.49	1121.8	481894	615	4.50046e+06	840.977	2458.33	156.016	141.196	247.349	124.889	113.239	77.8631	114.732	57.0576	49.076	60.7926	103.305	184.303	98.6585
GI3004	Pocillopora	verrucosa	38-45m	9	609726	95.8861	2.0568e+06	2390.4	871.419	442283	405	4.48046e+06	1816.34	1781.72	437979	818	5.18218e+06	1281.2	2758.92	126.264	111.542	162.366	133.846	109.548	97.813	107.675	84.7576	57.203	54.8308	126.309	120.969	100.906
GI3004	Pocillopora	verrucosa	38-45m	10	380076	109.46	5.66629e+06	2017.77	1240.1	607634	538	1.13532e+07	5622.09	1922.98	407256	569	3.0701e+06	1210.81	1906.68	89.2818	130.772	160.764	112.386	125.12	96.3157	119.136	58.3529	59.4107	54.755	96.617	129.523	98.6585
GI3005	Pocillopora	verrucosa	38-45m	1	1200564	309	2.83576e+06	2338.07	942.362	371574	480	2.40654e+06	3291.52	1456.79	417975	613	1.5936e+06	2120.79	2176.1	95.6797	111.837	102.641	162.972	92.399	110.867	106.667	156.577	54.1449	69.7025	128.88	74.928	114.732
GI3005	Pocillopora	verrucosa	38-45m	2	1062486	246	4.18757e+06	2354.59	1622.24	342691	427	7.77941e+06	3001.74	1721.65	449862	485	2.39504e+06	750.975	2300.25	69.2761	152.365	112.934	129	75.1493	76.3009	90.4918	75.1493	40.1394	59.1305	82.5235	102.336	112.096
GI3005	Pocillopora	verrucosa	38-45m	3	1187501	109	4.42492e+06	1130.79	1035.38	435501	463	3.06173e+06	2600.69	1152.22	300606	519	7.12305e+06	1260.84	1872.23	85.9044	129.032	173.924	130.394	38.4486	110.454	77.596	73.8112	70.1775	55.9553	44.7383	102.862	110.115
GI3005	Pocillopora	verrucosa	38-45m	4	1202021	305	3.44442e+06	3165.42	1416.31	505950	550	5.12598e+06	4223.35	1100.1	320342	524	6.62117e+06	2595.56	2421.16	106.685	100.701	176.364	97.3401	37.464	96.8746	82.5235	62.3438	37.9047	70.3548	51.552	125.551	42.5499
GI3005	Pocillopora	verrucosa	38-45m	5	863875	242	1.99968e+06	1455.13	1657.65	488159	630	5.49272e+06	7070.01	1416.49	273187	675	2.53162e+06	1315.86	1864.15	113.406	109.872	152.608	146.2	34.702	108.328	55.0576	51.8732	46.913	59.1305	87.9789	161.1	83.772
GI3005	Pocillopora	verrucosa	38-45m	6	919040	125	5.88795e+06	1943.15	2037.07	529201	597	4.70056e+06	2672.67	698.27	334597	500	5.29197e+06	1868.41	2188.98	94.9036	192.259	100.374	131.898	39.1973	111.911	108.175	57.7089	57.0576	104.901	89.7545	102.336	81.2046
GI3005	Pocillopora	verrucosa	38-45m	7	1124224	225	2.87863e+06	2472.13	1265.2	436550	586	1.72221e+06	3427.62	1465.68	423855	477	5.30491e+06	1892.57	2531.24	112.642	120.945	91.7781	162.619	178.883	122.266	110.304	40.7554	48.9914	62.3438	159.442	91.9484	73.4729
GI3005	Pocillopora	verrucosa	38-45m	8	1196945	139	4.38427e+06	1654.62	2472	483078	687	3.43422e+06	3753.81	2142.37	414574	863	4.56725e+06	2531.36	2546.04	105.484	125.938	124.064	129.731	159.442	118.471	109.737	40.7554	45.108	58.3529	127.975	94.5315	42.8417
GI3005	Pocillopora	verrucosa	38-45m	9	812455	109	3.52153e+06	1511.89	2087.18	421247	426	3.98695e+06	2638.74	1296.19	567235	549	2.33283e+06	1010.24	2380.83	122.699	115.559	109.872	126.913	149.106	103.305	118.577	43.6102	58.7783	60.7926	177.859	121.209	54.1449
GI3005	Pocillopora	verrucosa	38-45m	10	1146356	193	5.17159e+06	1896.3	1582.62	404641	520	2.23977e+06	4165.02	1384.96	674925	935	3.25726e+06	957.211	2234.59	80.9294	134.275	120.945	97.6351	136.546	84.7576	117.733	86.6952	81.9681	61.1332	153.172	113.239	57.203
GI3008	Pocillopora	verrucosa	38-45m	1	777384	162	2.34734e+06	2231.85	1171.63	353669	439	6.12987e+06	5951.32	1493.91	277081	660	4.14378e+06	1448.6	1653.04	81.1322	117.533	105.25	91.5989	111.315	100.245	92.264	77.5425	53.1386	87.9789	140.532	68.3186	178.139
GI3008	Pocillopora	verrucosa	38-45m	2	794233	106	3.73117e+06	2314.43	1701.28	363080	635	4.73402e+06	3960.66	1228.37	316298	741	3.97022e+06	1569.41	3215.35	115.559	91.059	67.6558	77.9818	119.865	126.408	106.042	70.884	49.076	56.7658	167.246	114.188	189.458
GI3008	Pocillopora	verrucosa	38-45m	3	781378	151	5.01698e+06	2313.74	954.622	347932	995	2.46026e+06	3295.19	1762.66	224803	213	1.53126e+06	1042.03	2941.21	162.264	104.348	139.969	123.766	133.252	131.084	81.6127	76.8972	59.4107	40.0359	109.51	116.706	135.078
GI3008	Pocillopora	verrucosa	38-45m	4	683653	220	3.81116e+06	2646.86	1323.87	419034	292	2.06843e+06	4777.69	2208.97	367523	675	4.79989e+06	2081.7	3147.45	140.232	101.797	99.387	100.986	65.0174	115.057	91.9033	60.5873	50.3292	47.703	138.628	110.867	128.687
GI3008	Pocillopora	verrucosa	38-45m	5	744185	122	2.79602e+06	2504.73	1619.58	336298	418	3.29111e+06	2484.88	1809.69	228594	764	3.87245e+06	1092.55	2646.27	99.387	97.0018	133.785	139.792	80.7431	84.1676	99.1623	60.5873	77.4353	59.1305	99.1623	147.285	152.955
GI3008	Pocillopora	verrucosa	38-45m	6	611182	175	3.5478e+06	722.976	2064.25	463847	516	1.61085e+06	3400.32	1661.75	284535	480	3.94186e+06	877.2	2672.89	82.737	83.577	142.326	146.845	72.1037	119.935	103.906	98.0251	94.0912	85.6834	84.8066	165.173	175.887
GI3008	Pocillopora	verrucosa	38-45m	7	790364	182	4.2537e+06	1734.41	1926.55	358649	565	4.40113e+06	5831.31	1976.11	255269	680	2.40288e+06	2034.15	2853.94	121.69	63.1318	128.009	119.75	100.906	101.889	78.2886	95.1445	65.7793	69.2842	74.092	117.026	237.643
GI3008	Pocillopora	verrucosa	38-45m	8	652244	120	7.69773e+06	827.412	1570.43	569350	412	4.51928e+06	5301.27	1290.4	234090	571	5.37065e+06	2481.8	2334.53	100.128	86.0478	131.991	116.938	158.501	79.7079	70.3548	80.7431	77.8631	69.7621	89.7545	142.702	140.503
GI3008	Pocillopora	verrucosa	38-45m	9	598119	193	3950873	794.791	1133.44	810469	574	6.39715e+06	2351.94	1598.59	190296	232	2.70297e+06	2815.78	2249.06	91.1041	77.6121	101.797	83.577	118.471	94.5315	59.4107	50.3292	67.2773	68.014	80.8972	152.084	149.773
GI3008	Pocillopora	verrucosa	38-45m	10	694470	105	2.35596e+06	1242.49	2100.18	493145	794	1.23797e+06	4626.84	1673.83	292763	445	4.1349e+06	1161	2329.82	126.556	89.7409	70.8014	88.8667	147.002	110.04	80.2789	68.3186	58.3529	46.4683	120.418	147.285	126.309
GI3009	Pocillopora	verrucosa	38-45m	1	661770	261	1.878e+06	1841.63	2037.07	691525	326	1.0476e+07	1516.94	3064.02	268464	356	2.11835e+06	1592.35	2216.18	131.523	75.7364	187.586	82.1389	112.54	95.7969	110.867	32.22	46.913	48.9065	174.465	77.596	123.953
GI3009	Pocillopora	verrucosa	38-45m	2	770478	355	2.62403e+06	717.314	1703.78	815820	275	9913661	2151.32	2268.32	347804	564	2.36851e+06	988.261	1256.67	122.464	69.3354	145.637	145.071	106.978	93.5157	123.214	49.7483	45.566	50.985	131.968	122.605	80.7431
GI3009	Pocillopora	verrucosa	38-45m	3	743228	252	1.80795e+06	1522.2	571.471	548932	312	1.6492e+07	4801.73	1592.56	218549	315	1.53087e+06	927.096	846.524	121.892	81.0816	126.166	131.991	109.548	100.658	135.569	37.464	54.755	43.2277	112.244	95.2754	106.784
GI3009	Pocillopora	verrucosa	38-45m	4	615800	160	2.609e+06	1448.6	583.538	706818	1111	1.04276e+07	2233.75	2393.03	292519	297	1.33377e+06	1910.81	884.027	154.295	87.1863	133.015	118.196	109.662	86.8865	124.154	57.9244	46.1995	37.5747	50.3292	103.786	149.245
GI3009	Pocillopora	verrucosa	38-45m	5	551898	174	2.10542e+06	2144.08	477.3	499920	646	1.00387e+07	3399.17	1569.27	270806	307	1.18478e+06	817.701	1386.89	173.522	68.1399	108.366	113.803	95.2754	86.5033	90.4458	46.4683	48.3085	57.996	71.1763	98.3634	106.277
GI3009	Pocillopora	verrucosa	38-45m	6	628613	277	2.59632e+06	1098.4	1138.44	539788	1059	9.67166e+06	2517.35	1653.33	334848	554	3.09193e+06	1040.51	1096.97	94.6	59.0283	137.868	110.283	92.219	69.7025	101.97	39.1973	49.245	49.7483	89.3836	129.811	98.5742
GI3009	Pocillopora	verrucosa	38-45m	7	787743	264	1.32005e+06	1165.36	1271.06	558343	621	1.05149e+07	1835.29	1358.93	288075	271	2.28068e+06	1316.37	1069.73	105.25	75.6822	145.637	101.797	92.219	75.645	91.9033	43.3236	43.3236	57.0576	83.772	120.969	121.619
GI3009	Pocillopora	verrucosa	38-45m	8	681240	129	3.25726e+06	1680.22	886.635	536390	361	7.12475e+06	3965.19	584.072	254340	246	2.12384e+06	792.904	1014.46	104.348	114.164	124.362	126.166	106.667	77.328	100.038	63.2038	43.6102	39.1973	60.7926	81.9681	85.6834
GI3009	Pocillopora	verrucosa	38-45m	9	644048	182	4.30376e+06	1297.46	1085.15	601214	372	4.98966e+06	2565.93	1639.59	304010	171	2.47242e+06	1839.69	1780.62	105.406	96.7049	109.723	87.3275	126.834	68.5007	91.1319	57.203	50.3292	57.0576	98.0251	72.0461	100.369
GI3009	Pocillopora	verrucosa	38-45m	10	819028	209	3.24092e+06	1998.79	784.517	537955	767	9.48777e+06	4158.22	1444.47	278517	351	2.46144e+06	1612.91	1386.07	160.764	97.5088	114.667	125.644	125.02	78.2886	94.5315	47.9635	64.44	40.7554	84.3647	69.7025	109.548
GI3010	Pocillopora	verrucosa	38-45m	1	743020	78	2.36093e+06	1051.25	1618.23	430006	587	3.07529e+06	1583.03	1580.27	283495	223	1.29992e+06	1388.23	1374.09	142.326	77.1874	118.196	130.299	111.911	100.038	141.914	77.8631	73.8675	54.3745	61.1332	87.6479	122.538
GI3010	Pocillopora	verrucosa	38-45m	2	514581	75	2.73342e+06	993.384	1532.56	254732	1038	2.5645e+06	1497.72	2433.69	278519	282	2.16332e+06	1901.25	1150.71	119.75	86.1909	123.5	116.727	122.436	97.8555	116.171	73.4729	47.5286	54.1449	107.25	131.243	149.884
GI3010	Pocillopora	verrucosa	38-45m	3	480009	114	1.85382e+06	761.1	1818.24	364263	662	3.52886e+06	1147.15	3452.32	345174	364	2.59318e+06	1408.41	900.717	156.49	66.923	123.799	120.434	94.3997	93.338	101.889	69.404	36.4528	52.9036	64.44	133.252	148.771
GI3010	Pocillopora	verrucosa	38-45m	4	533676	139	1.9031e+06	1177.37	1296.08	272523	783	2938767	811.447	2565.22	279697	651	2.5243e+06	2620.07	1664.46	134.336	73.0859	120.945	96.1509	142.353	86.8865	113.678	92.6234	46.1095	46.4683	130.989	123.214	140.532
GI3010	Pocillopora	verrucosa	38-45m	5	438906	137	1.50198e+06	948.83	1326.13	314328	1189	3.36207e+06	1050.2	3814.29	388189	310	2.21873e+06	4833.3	1940.46	146.453	76.4922	156.647	108.062	90.216	92.264	129.523	117.345	49.076	50.3292	149.773	49.076	146.946
GI3010	Pocillopora	verrucosa	38-45m	6	532137	130	1.93146e+06	1825.79	923.454	292248	336	6487316	885.021	2262.52	289216	196	2.57737e+06	1176.24	1329.47	119.234	86.1909	104.348	98.0551	146.946	80.3823	144.092	130.194	63.9873	44.0837	142.177	86.4553	125.881
GI3010	Pocillopora	verrucosa	38-45m	7	422265	100	2.62076e+06	1286.51	1805.37	295377	836	4.81288e+06	1117.55	3298.15	312900	271	3.59054e+06	1510.68	1850.66	121.69	103.359	148.459	98.8481	112.244	87.6479	99.9132	100.823	52.5887	45.566	125.02	78.2886	102.214
GI3010	Pocillopora	verrucosa	38-45m	8	758579	124	4.83897e+06	689.517	2086.1	305987	1002	2.76269e+06	1124.92	3719.32	259435	362	2.54142e+06	1216.5	1626.22	149.754	83.3308	120.571	86.2386	104.106	89.0112	97.5154	104.782	74.817	41.2617	134.338	102.336	129.523
GI3010	Pocillopora	verrucosa	38-45m	9	741148	125	3.67536e+06	884.191	1171.43	366870	342	4.68602e+06	794.678	1942.93	255646	384	3.63262e+06	1803.97	2121.26	118.508	89.2818	93.9025	107.108	111.241	92.0838	99.4967	63.466	54.755	33.7311	144.438	95.0572	119.969
GI3010	Pocillopora	verrucosa	38-45m	10	433830	196	2.94541e+06	751.307	1465.34	297489	892	2585305	2019.29	2047.24	327791	281	1.44513e+06	1259.32	1509.98	131.991	106.646	139.792	140.584	93.8261	133.719	79.7079	74.7615	37.464	55.9553	188.205	107.095	80.3823
GI3012	Pocillopora	verrucosa	38-45m	1	658276	162	3.20433e+06	816.887	1177.58	957497	718	4.84367e+06	1702.9	1541.6	419415	317	4.74539e+06	1784.22	2006.61	87.3275	91.1041	170.681	146.957	138.118	129.683	84.7576	74.928	49.245	52.5887	79.4992	95.7969	146.408
GI3012	Pocillopora	verrucosa	38-45m	2	964179	143	1.60706e+06	1836.88	1090.13	1008990	366	4.76172e+06	5753.46	2025.3	392885	332	4.34506e+06	2244.64	1970.67	125.152	131.898	149.067	117.008	129.971	119.31	93.338	66.8439	55.6577	63.2038	118.821	79.916	120.108
GI3012	Pocillopora	verrucosa	38-45m	3	922701	132	2.55384e+06	849.639	1762.85	794122	181	3.14211e+06	3924.93	1724.19	371708	196	3.45592e+06	1767.3	1415.04	127.236	131.023	185.803	183.153	143.89	128.88	88.9645	61.6068	48.9914	58.3529	100.369	122.436	103.305
GI3012	Pocillopora	verrucosa	38-45m	4	887256	89	4.49523e+06	890.474	897.13	720278	435	3.88043e+06	3225.65	2209.3	395492	698	3.1808e+06	1555.93	1090.98	111.321	93.3759	124.461	151.933	144.696	104.425	76.8972	93.026	81.2046	55.4334	87.6479	125.12	118.156
GI3012	Pocillopora	verrucosa	38-45m	5	829304	98	1.58354e+06	1508.91	1909.47	495607	461	1.75724e+06	5263.2	2681.22	377064	905	2.71342e+06	1702.9	2064	94.0337	136.219	124.064	127.72	121.072	98.5742	67.4622	76.0829	45.0159	48.9914	121.072	76.735	121.483
GI3012	Pocillopora	verrucosa	38-45m	6	898988	174	2.54718e+06	1122.3	1362.48	557035	965	4.67638e+06	1708.46	741.862	324393	567	3.68164e+06	1899.81	2540.83	70.5107	111.653	137.66	173.83	114.297	149.967	71.2929	76.735	55.9553	55.0576	82.4228	149.106	134.986
GI3012	Pocillopora	verrucosa	38-45m	7	373465	100	2.35518e+06	802.397	1266.65	767594	669	9.33511e+06	3717.91	1367.46	340000	323	2.61723e+06	939.134	2032.01	111.947	113.115	131.898	123.5	119.31	77.5425	89.5229	77.328	46.4683	59.4107	109.548	165.374	145.811
GI3012	Pocillopora	verrucosa	38-45m	8	754877	95	2.41033e+06	1578.76	981.185	613007	669	3.59485e+06	1714.15	1027.66	370024	277	4.65351e+06	921.335	1844.98	68.1399	116.091	147.571	99.387	156.842	95.7969	75.645	48.9065	39.1973	72.2763	113.532	118.296	114.732
GI3012	Pocillopora	verrucosa	38-45m	9	690559	135	3.9676e+06	1715.26	894.971	712960	456	5.66354e+06	4242.71	1916.74	516012	391	3.08356e+06	2064.65	947.338	63.6503	112.386	136.911	106.222	117.557	72.2763	67.2773	55.3584	59.4107	60.1747	79.29	111.241	155.62
GI3012	Pocillopora	verrucosa	38-45m	10	927860	152	2.30682e+06	908.603	1097.83	482798	1082	4.73127e+06	3003.93	1681.72	407143	432	5.49311e+06	1557.54	1896.34	131.898	86.0478	183.869	126.036	75.1493	90.4458	83.772	83.772	45.566	57.4203	83.175	101.234	123.953
GI3013	Pocillopora	verrucosa	38-45m	1	719016	208	1.48578e+06	1032	2728.84	870582	329	8.7156e+06	3738.89	1078.71	390531	480	2.46052e+06	1736.57	1823.45	51.2805	127.333	75.7364	128.489	136.546	57.6369	135.722	89.3836	38.664	54.8308	79.7079	93.026	112.392
GI3013	Pocillopora	verrucosa	38-45m	2	707866	220	2.86307e+06	1310.6	1734.56	560708	634	7.17703e+06	2162.43	2217.32	323870	303	3.95022e+06	2695.48	1476.92	59.6515	132.271	59.0283	130.74	125.12	62.3438	95.493	69.7025	33.7311	57.7089	107.095	228.903	146.946
GI3013	Pocillopora	verrucosa	38-45m	3	628447	180	5.72784e+06	1220.06	2227.28	553899	452	4.21998e+06	2195.35	1430.23	318266	328	2.06777e+06	1462.94	1316.87	45.8667	162.997	107.031	128.489	128.654	68.014	83.6232	103.305	39.1973	56.6193	119.865	167.37	154.468
GI3013	Pocillopora	verrucosa	38-45m	4	836085	297	1.88022e+06	963.018	1770.09	508158	646	4.32937e+06	1984.63	2049.29	346349	372	2.76779e+06	1372.32	2346.14	73.0859	127.72	89.9695	133.385	65.7793	68.014	101.029	63.2694	48.9914	42.8417	95.0572	159.416	159.78
GI3013	Pocillopora	verrucosa	38-45m	5	582476	252	6.55895e+06	886.635	1887.64	643583	588	2.85249e+06	2605.93	1982.76	291330	669	3.21543e+06	1315.86	1509.3	59.0978	111.653	123.3	117.673	49.5811	89.0112	98.3634	51.9532	52.5887	52.1924	153.145	110.867	183.399
GI3013	Pocillopora	verrucosa	38-45m	6	563422	156	3.90265e+06	1960.97	1591.94	787091	577	3.24471e+06	3252.28	2059.26	285706	369	1.97093e+06	1620.27	1695.58	97.4667	99.5109	155.224	135.917	94.0912	67.2773	86.4553	50.4117	54.6792	67.2773	81.5109	138.568	158.816
GI3013	Pocillopora	verrucosa	38-45m	7	635686	160	4.81518e+06	632.1	2008.53	834348	752	3.39946e+06	1746.03	2518.79	261137	398	2.34682e+06	1122.97	1571.64	57.3333	102.441	59.6515	124.064	95.9702	67.5238	80.7431	38.7713	39.1973	55.4334	68.7427	136.546	176.382
GI3013	Pocillopora	verrucosa	38-45m	8	759037	483	2.9049e+06	3181.36	1368.15	424247	819	6.28423e+06	1984.46	1678.24	296575	444	3.9693e+06	1696.73	1180.98	71.2065	124.889	69.3354	140.584	83.1251	68.5007	98.0251	40.0359	32.22	49.076	99.8716	164.971	122.266
GI3013	Pocillopora	verrucosa	38-45m	9	666180	230	3.3511e+06	1569.03	1651.46	447118	848	5.86599e+06	2121.77	1098.04	408955	310	2.30408e+06	1221.22	1605.1	76.1692	91.7781	71.6667	136.911	98.1521	105.689	80.8972	40.9587	57.9244	49.3292	90.0317	209.801	123.785
GI3013	Pocillopora	verrucosa	38-45m	10	668521	139	6.51203e+06	1488.2	1779.27	842633	633	3.08055e+06	2969.38	1040.45	260750	306	2.31074e+06	2738.84	1198.88	69.2761	89.2818	63.4564	71.8956	103.185	78.659	101.889	69.7621	60.7926	78.023	79.1327	99.1623	142.644
GI3014	Pocillopora	verrucosa	38-45m	1	719016	208	3.47722e+06	1501.4	2538.62	870582	329	1.91617e+07	2997.72	2089.36	390531	480	3.68164e+06	826.003	1949.19	143.333	100.128	149.644	116.409	122.266	82.5235	129.715	72.7345	75.4251	74.928	142.644	98.49	112.724
GI3014	Pocillopora	verrucosa	38-45m	2	707866	220	2.94397e+06	1333.45	2746.65	560708	634	9.04235e+06	5340.3	1772.67	323870	303	1.66888e+06	1462.32	2225.77	172.858	97.6351	139.792	77.4531	100.535	95.7969	115.346	67.03	75.8095	63.7923	94.5315	68.5007	134.74
GI3014	Pocillopora	verrucosa	38-45m	3	628447	180	2.76453e+06	1297.78	2389.85	553988	452	8.52478e+06	7710.28	1612.31	318266	306	1.93708e+06	851.009	1994.56	166.957	107.605	122.565	97.0018	57.4203	112.392	116.171	80.3823	48.3085	88.4027	49.5811	58.3529	108.021
GI3014	Pocillopora	verrucosa	38-45m	4	836085	297	3.74542e+06	1643.78	2466.1	508158	646	7.30093e+06	1492.95	2377.99	346349	328	1.76769e+06	1392.36	1429.34	107.948	89.0514	257.841	117.638	82.5235	152.275	118.717	64.44	58.3529	71.2929	80.2789	51.3098	104.385
GI3014	Pocillopora	verrucosa	38-45m	5	582476	252	2.42184e+06	1635.1	2611.93	643583	588	3.4831e+06	2793.08	1367.05	291330	372	3.15152e+06	891.594	1788.64	134.733	91.7781	131.773	88.3101	64.44	120.384	113.312	51.9532	73.6423	72.9055	151.619	62.0768	106.277
GI3014	Pocillopora	verrucosa	38-45m	6	563422	156	3.20798e+06	837.706	2582.64	787091	577	9.44542e+06	3860.74	1833.17	285706	669	4.81714e+06	1144.03	1620.23	127.236	91.4642	154.108	99.5109	93.338	112.54	88.1675	43.9894	83.772	55.0576	125.881	62.0768	69.7025
GI3014	Pocillopora	verrucosa	38-45m	7	635686	160	2.6073e+06	1334.76	1734.99	834384	752	1.40331e+07	5920.65	1032.5	261137	369	954880	1971.51	2586.32	129.127	98.1389	116.091	90.652	86.8865	97.813	97.5154	47.2658	93.8261	61.1332	92.264	60.7926	163.759
GI3014	Pocillopora	verrucosa	38-45m	8	759037	483	4.0404e+06	962.758	2110.44	424247	819	1.70692e+07	3586.22	1216.52	296575	398	1.08231e+06	1692.61	1857.78	132.147	74.5884	131.773	84.894	67.2773	93.8261	95.7969	121.175	55.9553	66.2824	183.829	70.3548	84.0195
GI3014	Pocillopora	verrucosa	38-45m	9	666180	230	2.24448e+06	1641.95	2942.8	447118	848	1.75371e+07	7655.71	1719.88	408955	444	1.97851e+06	2042.32	1341.55	115.132	86.0478	159.3	85.9044	133.252	104.106	115.418	66.8439	75.645	65.0174	129.683	115.598	160.61
GI3014	Pocillopora	verrucosa	38-45m	10	668521	139	4.00263e+06	1789.34	2057.19	842633	633	5.59296e+06	4595	1794.18	260750	310	3.83952e+06	1085.82	2229.99	106.105	97.6351	145.326	101.311	122.436	122.334	93.8261	40.4486	51.3098	60.7926	170.711	87.2204	120.384
GI6045	Pocillopora	verrucosa	38-45m	1	191141	489.93	393427	1202.74	1652.32	444398	894.541	3.98203e+06	3044.25	1841.68	207976	697.762	5306701	3044.25	1956.28	41.2617	114.297	43.3236	72.2763	143.312	101.521	51.0664	76.3009	59.4107	55.0576	39.1973	69.7025	127.585
GI6045	Pocillopora	verrucosa	38-45m	2	204790	645.121	2954626	763.659	1839.11	343137	1480.01	5.2774e+06	3940.12	1875.75	196601	594.644	4.7774e+06	3940.12	1544.85	40.9587	90.4918	47.2658	85.6834	121.892	99.1623	72.9055	90.4918	55.3584	55.0576	36.9056	75.4251	119.414
GI6045	Pocillopora	verrucosa	38-45m	3	344052	487.485	4206514	782.608	1216.22	505169	938.866	6.47636e+06	2697.84	1573.2	193654	755.333	3.96455e+06	2697.84	2956.84	41.2617	93.8261	59.4107	100.658	106.667	105.964	59.4107	75.1493	63.466	57.4203	51.0664	135.569	122.707
GI6045	Pocillopora	verrucosa	38-45m	4	273053	452.343	1.14934e+06	622.893	1419.55	272413	970.241	6.83978e+06	4481.63	3540.74	210259	908.121	4.60916e+06	4481.63	1849.87	45.0159	114.006	46.4683	87.6479	228.249	106.042	59.1305	82.5235	53.6054	58.2817	57.203	103.185	116.171
GI6045	Pocillopora	verrucosa	38-45m	5	304000	400.087	1.64319e+06	1543.63	1886.3	442574	713.772	3207461	2772.48	3032.98	156329	548.122	1706046	2772.48	2167.92	45.566	79.7079	63.662	112.096	195.052	140.739	92.0838	63.662	77.5425	57.9244	32.8581	73.4729	98.6585
GI6045	Pocillopora	verrucosa	38-45m	6	203428	672.98	2.84593e+06	606.361	1231.48	319700	1219.51	4.19659e+06	5583.19	3083.35	227590	897.652	2.92769e+06	5583.19	1740.35	43.2277	77.4353	45.0159	65.7162	150.988	122.334	71.1763	87.2204	71.3511	61.6068	39.1973	118.191	89.5229
GI6045	Pocillopora	verrucosa	38-45m	7	256479	231.199	2.84215e+06	790.419	1249.76	444850	658.181	3.3067e+06	1971.44	3258.98	231413	792.625	4123811	1971.44	1196.24	41.2617	125.815	45.108	105.729	164.29	127.389	77.8631	58.2817	77.5425	68.5007	41.5625	46.1995	90.9951
GI6045	Pocillopora	verrucosa	38-45m	8	165890	349.348	1.57278e+06	913.301	1313.37	393206	1031.57	3.91162e+06	1955.31	2050.86	192522	1115.95	1.48204e+06	1955.31	1894.17	44.0837	81.1535	42.5499	91.9033	140.739	116.171	73.4729	132.596	99.8716	59.4107	63.2694	119.414	92.0838
GI6045	Pocillopora	verrucosa	38-45m	9	261678	243.408	2920127	1213.11	1013.38	324023	883.788	6.3256e+06	3197.35	1261.62	207078	543.744	1554345	3197.35	2024.66	47.703	78.3946	43.2277	95.1009	161.615	113.568	65.2087	46.1995	89.7545	60.7926	59.4107	95.1445	75.4251
GI6045	Pocillopora	verrucosa	38-45m	10	319020	265.06	3.30576e+06	1129.81	1369.74	416415	1050.39	2.74858e+06	3884.25	2141.05	210951	556.385	2.29536e+06	3884.25	2206.39	42.8417	95.7969	59.4107	63.2694	154.037	146.776	70.1775	92.264	75.4251	60.1747	33.7311	79.1327	90.0778
GI6047	Pocillopora	verrucosa	38-45m	1	830116	235.39	2120979	1260.49	1419.55	467149	717.365	2912093	1944.41	2479.78	222311	620.571	4.17391e+06	1451.32	2846.58	34.8215	108.634	59.1305	94.0912	169.515	126.309	165.072	89.5229	57.6369	68.014	138.359	125.12	105.689
GI6047	Pocillopora	verrucosa	38-45m	2	419585	238.448	1.98582e+06	1769.44	1127.29	405268	595.8	5.8946e+06	3389.77	1834.35	281251	493.099	2.9688e+06	1845.14	3596.16	38.7713	87.2204	48.9914	56.6193	162.435	126.309	158.501	82.4228	51.9532	65.2087	182.264	126.605	170.614
GI6047	Pocillopora	verrucosa	38-45m	3	999240	256.025	2.11862e+06	2349.13	1293.07	541575	502.412	3.83364e+06	880.367	1355.69	197054	303.052	2.96691e+06	1397.57	3891.36	40.0359	73.8675	37.5747	146.096	157.239	124.053	151.015	77.8631	45.566	63.466	160.997	78.659	90.216
GI6047	Pocillopora	verrucosa	38-45m	4	563792	204.608	2.6517e+06	2352.75	1626.37	546107	404.408	5740065	2459.5	937.054	209342	392.963	2.91682e+06	1382.61	2478.35	52.9821	87.6479	28.3829	95.2754	150.988	116.171	139.524	70.1183	45.108	61.2689	182.013	117.309	132.69
GI6047	Pocillopora	verrucosa	38-45m	5	580741	312.466	3.78024e+06	3574.75	876.332	458748	511.767	7739116	3088.18	1695.79	196397	993.843	8.12144e+06	1594.53	2741.63	37.5747	84.0195	37.5747	136.667	149.245	112.724	138.808	66.8439	45.0159	59.4107	74.928	113.422	100.906
GI6047	Pocillopora	verrucosa	38-45m	6	609206	397.362	2.85585e+06	1965.8	717.061	476718	514.097	8910664	1882.79	1870.07	385250	696.464	3.66587e+06	2605.79	3770.47	34.702	99.3714	34.702	78.3946	148.184	109.548	132.69	57.6369	43.2277	57.203	170.053	89.3836	168.656
GI6047	Pocillopora	verrucosa	38-45m	7	519266	340.422	1.862e+06	2912.15	1070.75	506517	434.789	7.10065e+06	591.368	1480.81	377050	794.36	3.41493e+06	1666.55	2809.99	35.1774	118.156	57.9244	72.0461	144.351	109.548	132.471	54.1449	42.8417	57.203	66.345	133.967	145.469
GI6047	Pocillopora	verrucosa	38-45m	8	577512	161.924	6.37664e+06	1696.35	1163.8	470792	463.025	13349219	1596.46	1347.82	156096	340.848	4939027	1061.66	2104.32	28.5288	77.596	30.6344	124.721	117.309	104.782	122.876	49.076	42.5499	49.076	89.5229	118.471	121.346
GI6047	Pocillopora	verrucosa	38-45m	9	579330	649.317	2915401	3010.77	1008.47	571603	572.489	8.31709e+06	2822.49	1434.78	471927	324.073	3212187	2366.37	2413.43	31.0384	80.2789	38.4486	96.8317	109.548	103.906	122.266	47.5286	40.3458	46.913	156.577	62.3438	143.89
GI6047	Pocillopora	verrucosa	38-45m	10	504032	216.978	5157363	1636.65	937.054	878333	444.264	19329832	3134.13	1530.56	354522	243.705	4456986	2609.06	2336.22	35.6464	82.5738	37.9047	91.5864	106.277	100.038	121.585	46.4683	34.8215	42.8417	104.106	96.8746	246.326
GI6048	Pocillopora	verrucosa	38-45m	1	276971	351.518	6.0704e+06	1261.99	712.101	369095	400.087	5017004	3232.12	1170.69	490131	521.649	4.0137e+06	1708.42	1176.73	41.2617	87.7899	55.9553	101.193	86.8865	109.548	125.12	48.9914	47.9635	96.3157	41.9603	112.429	131.432
GI6048	Pocillopora	verrucosa	38-45m	2	621446	206.019	1987709	1297.08	763.659	334080	696.464	3.46928e+06	1745.23	1388.92	438950	145.677	2.04536e+06	2459.98	1529.33	36.4528	73.4729	52.5887	70.3548	89.5229	95.9269	126.605	48.9914	57.996	79.7079	88.1675	100.535	135.078
GI6048	Pocillopora	verrucosa	38-45m	3	340213	418.751	2.53402e+06	1004.95	1011.28	257587	366.053	5155000	2780.57	1554.61	265317	320.815	2.67958e+06	1287.02	1925.35	39.1973	72.0461	47.703	100.865	148.128	95.406	136.91	51.0664	51.3098	87.6479	126.605	101.234	135.477
GI6048	Pocillopora	verrucosa	38-45m	4	284887	114.498	1.29584e+06	1167.66	1039.17	333811	986.234	4906891	2939.93	1618.8	504468	373.011	2.88232e+06	1598.67	2055.01	45.108	87.7899	47.9635	98.5742	119.136	99.5384	148.128	48.9065	41.5625	75.645	63.9873	138.598	148.771
GI6048	Pocillopora	verrucosa	38-45m	5	312904	214.797	1.99669e+06	1197.23	1152.99	427574	1142.98	3776458	2550.53	1657.46	443764	578.781	2325610	1413.04	2147.01	40.1394	79.7079	51.9532	94.0912	112.096	102.983	119.31	50.3292	50.3292	57.6369	75.1493	121.346	175.225
GI6048	Pocillopora	verrucosa	38-45m	6	311284	217.977	2.38232e+06	1056.53	1170.08	481492	1399.46	5019367	2047.29	1940.76	454642	685.351	2672963	1782.74	2405.49	37.5747	102.336	40.4486	105.964	100.038	104.782	122.605	43.3236	45.0159	59.4107	141.328	121.892	244.601
GI6048	Pocillopora	verrucosa	38-45m	7	240296	229.943	3.14272e+06	1137.93	1249.01	285131	759.874	3.96408e+06	4298.47	2090.8	364100	205.667	2.24716e+06	1998.58	2416.56	43.3236	80.8972	54.6792	79.1327	125.02	103.946	132.846	49.076	61.2689	72.0461	102.336	118.821	238.828
GI6048	Pocillopora	verrucosa	38-45m	8	305821	332.021	2.82277e+06	1543.94	1266.29	347693	501.04	6.77882e+06	1752.66	2392.59	363856	441.566	3.03827e+06	2261.81	2551.92	47.9635	65.7162	55.9553	79.1327	71.5835	114.406	106.277	57.4203	61.6742	87.6479	126.834	92.8026	176.946
GI6048	Pocillopora	verrucosa	38-45m	9	260311	146.421	3.06805e+06	935.792	1414.21	239833	632.593	2.67438e+06	4391.78	2557.47	403209	437.694	4875700	1863.11	2570.09	45.566	101.357	82.5738	113.018	66.345	107.906	98.49	44.0837	77.5425	86.3592	125.881	119.553	145.383
GI6048	Pocillopora	verrucosa	38-45m	10	236195	344.336	2.38138e+06	1267.6	1565.37	364116	1262.84	3.09309e+06	2139.4	3262.03	394562	263.965	1.71455e+06	891.304	2938	57.996	90.4918	56.7658	108.328	100.369	105.807	92.8026	35.0592	50.3292	77.8631	68.3186	124.688	172.935
GI6049	Pocillopora	verrucosa	38-45m	1	430981	214.29	6.2188e+06	1501.42	1227.44	618484	634.194	2.37996e+06	1327.33	1971.44	229374	342.649	3.2585e+06	4374.37	2166.07	34.702	77.8631	59.4107	95.1009	149.551	69.7025	144.092	46.5576	61.2689	56.6193	167.172	81.9681	104.901
GI6049	Pocillopora	verrucosa	38-45m	2	420048	282.904	4402166	2204.67	1094.11	480808	503.276	11315197	1733.96	1644.86	416422	433.955	3051034	2525.11	2251.86	39.1973	71.2929	55.3584	142.382	138.329	74.092	139.524	56.7658	72.7345	41.2617	112.244	152.738	70.6493
GI6049	Pocillopora	verrucosa	38-45m	3	353604	224.685	2.98534e+06	2156.12	926.912	425742	457.121	9472572	4692.27	797.265	347257	677.539	4436665	2567.52	2513.1	31.7003	103.305	52.9036	216.963	129.971	61.8758	126.605	65.7162	69.7025	52.5887	114.406	104.901	101.193
GI6049	Pocillopora	verrucosa	38-45m	4	348826	324.965	1.92155e+06	1320.55	1351.68	380925	800.174	6093089	807.865	646.35	402299	544.942	3.49905e+06	2170.97	1670.66	40.4486	51.3098	54.6792	140.237	147.002	77.8098	117.026	66.345	65.0174	51.8732	100.369	67.2156	101.193
GI6049	Pocillopora	verrucosa	38-45m	5	440545	387.114	3127121	1704.13	1167.66	331794	1127.16	5.70273e+06	1570.34	768.594	330176	503.851	3382319	2344.3	1715.05	40.4486	84.8066	60.5873	113.312	118.156	57.9244	131.432	65.0174	48.3085	60.7926	140.739	67.03	63.9873
GI6049	Pocillopora	verrucosa	38-45m	6	667621	224.685	1.78686e+06	1231.29	1417.22	348826	663.278	5434300	2870.88	1999.29	291266	560.471	2.05576e+06	3108.69	1216.22	35.6464	64.44	56.6193	72.0461	89.7545	53.1386	133.221	46.5576	44.0837	56.6193	131.243	52.1924	123.112
GI6049	Pocillopora	verrucosa	38-45m	7	313365	194.444	1.72826e+06	2172.28	2076.28	339045	610.154	5128535	1262.55	1172.5	330176	373.69	8935239	3632.06	1476.34	51.9532	89.0112	80.6916	99.9132	92.264	72.0461	114.768	42.8417	45.566	43.2277	76.3009	149.856	106.628
GI6049	Pocillopora	verrucosa	38-45m	8	696291	229.943	1.73109e+06	818.327	1518.94	437113	1141.56	4366249	3623.4	908.112	250756	744.37	3.77031e+06	3753.32	2398.01	47.703	81.1535	59.4107	133.719	105.689	115.849	114.768	44.0837	51.0664	41.2617	105.532	149.884	108.021
GI6049	Pocillopora	verrucosa	38-45m	9	426893	396.724	2.63799e+06	1205.69	1910.07	535188	1113.03	5041106	1941.73	1102.07	568861	440.334	9252346	1699.69	3213.64	55.9553	78.3946	51.8732	117.627	72.2188	104.901	126.539	46.4683	54.8308	87.9789	150.85	129.971	100.658
GI6049	Pocillopora	verrucosa	38-45m	10	321184	202.294	2.08695e+06	1154.02	1937.1	417089	1470.56	3444228	3125.14	1165.22	401851	564.013	2.73109e+06	3948.27	3049.84	31.7003	74.092	68.014	159.78	76.8972	97.9827	110.304	44.0837	43.6102	53.1386	91.1319	108.021	132.22
GI6051	Pocillopora	verrucosa	38-45m	1	479218	204.961	2.50141e+06	848.104	1380.56	253722	736.102	2830335	1639.68	1023.82	145195	260.373	5.53354e+06	3199.27	2540.13	40.0359	78.3946	57.7089	44.0837	106.277	99.4967	112.724	69.404	49.076	59.1305	116.171	81.1535	128.525
GI6051	Pocillopora	verrucosa	38-45m	2	597988	312.466	2.50141e+06	1128.13	928.695	232325	686.407	3.586e+06	2441.95	642.316	207078	458.308	2.71502e+06	2769.41	3536.73	41.9603	70.1183	54.3745	53.1386	85.9737	77.8631	105.532	98.5742	32.8581	47.2658	61.8758	182.492	143.312
GI6051	Pocillopora	verrucosa	38-45m	3	525894	245.039	2.50141e+06	2440.98	962.431	255775	542.143	4948951	1202.55	1088.91	223920	369.891	2994796	1550.96	3120.83	36.6799	63.7923	45.566	41.5625	86.6472	79.4992	99.246	72.0461	42.8417	64.7614	84.0195	115.166	124.221
GI6051	Pocillopora	verrucosa	38-45m	4	366820	417.278	2.50141e+06	1553.24	1245.98	255760	739.44	4100654	1233.78	1381.93	251665	437.694	1.30765e+06	1955.31	2641.19	38.664	81.5109	47.2658	52.9821	95.2754	84.0195	87.6479	81.9174	41.5625	63.2694	65.2087	183.173	139.673
GI6051	Pocillopora	verrucosa	38-45m	5	448726	198.681	2.50141e+06	1375.07	343.726	229609	314.891	6637984	1223.78	1798.57	215033	388.514	2575137	1527.47	2017.41	47.703	55.0576	39.1973	64.7614	88.4027	58.3529	100.865	54.3745	39.1973	59.4107	67.4622	109.092	156.842
GI6051	Pocillopora	verrucosa	38-45m	6	360898	241.016	2.50141e+06	1547.3	959.727	262596	510.776	6.04205e+06	1717.53	627.052	255309	266.015	5.56379e+06	3120.53	4669.66	45.108	49.5811	52.9036	37.5747	92.8026	69.7025	73.3598	55.6577	41.5625	52.9036	99.9132	159.416	99.9132
GI6051	Pocillopora	verrucosa	38-45m	7	571397	502.123	2.50141e+06	2170.1	997.633	271694	643.322	4.25519e+06	1208.04	923.592	196409	463.025	3.17438e+06	917.432	3793.96	41.9603	62.0768	40.9587	68.014	102.214	75.645	108.175	55.6577	37.5747	59.4107	87.6479	109.737	118.471
GI6051	Pocillopora	verrucosa	38-45m	8	327448	134.564	2.50141e+06	1215.25	717.061	364982	456.169	2.63468e+06	1137.52	1256.55	212534	411.686	7.86199e+06	2238.28	2351.95	45.108	58.2817	40.4486	56.6193	112.982	91.7224	87.8372	45.108	53.1386	67.5238	70.3548	152.846	89.3836
GI6051	Pocillopora	verrucosa	38-45m	9	382275	61.9578	2.50141e+06	701.065	1233.78	330397	339.143	4200843	1566.72	1891.8	285809	415.015	5173431	2618.1	2947.71	32.22	86.6472	39.1973	55.0576	140.503	55.3584	88.7776	80.0717	41.2617	50.985	108.634	138.359	133.501
GI6051	Pocillopora	verrucosa	38-45m	10	444394	110.637	2.50141e+06	1587.1	1375.76	341557	686.143	6748570	1624.04	1327.69	317200	326.189	5749044	1911.31	4710.62	39.1973	83.175	49.076	68.3186	110.717	59.1305	77.8631	76.1374	39.1973	76.0829	99.3714	144.696	164.669
GI6052	Pocillopora	verrucosa	38-45m	1	286706	245.039	6758494	1327.33	826.372	763428	460.672	4878063	2507.64	585.343	159305	648.815	3.94234e+06	2514.7	818.327	37.5747	83.175	40.0359	106.978	193.427	116.314	84.8066	125.02	89.3836	84.1676	94.2235	112.429	136.667
GI6052	Pocillopora	verrucosa	38-45m	2	286479	188.004	7.17626e+06	1249.76	1108.48	631031	839.833	4633262	3568.39	1025.43	163612	491.112	4512279	1882.79	970.743	59.4107	92.264	37.5747	129.811	167.097	114.188	86.5033	81.1535	74.7615	82.5235	95.7969	140.237	115.057
GI6052	Pocillopora	verrucosa	38-45m	3	260771	460.672	7240535	1923.02	1292.7	479667	374.851	3071828	2026.87	1081.07	148361	700.973	2.92769e+06	2090.8	1188.52	49.7483	87.6479	26.0962	109.548	161.615	112.724	87.5056	78.2886	69.7621	73.4729	105.689	105.689	183.399
GI6052	Pocillopora	verrucosa	38-45m	4	220730	423.566	5363884	1632.03	1313.19	779376	725.397	8.37002e+06	2392.88	1264.8	192522	644.84	2.78922e+06	1804.87	1198.02	47.2658	132.69	40.3458	112.54	158.606	112.724	101.357	77.8098	69.7025	71.5835	57.4203	110.115	197.758
GI6052	Pocillopora	verrucosa	38-45m	5	209572	484.579	7.92815e+06	2130.43	1334.79	559305	726.644	2.77788e+06	4719.19	1270.95	151547	1015.04	3.14555e+06	2213.76	1323.41	49.076	76.735	26.0962	128.687	122.436	107.906	102.983	65.7162	69.2243	65.7793	51.9532	103.466	150.354
GI6052	Pocillopora	verrucosa	38-45m	6	218469	468.39	1.56852e+06	964.883	1722.75	443268	349.866	5.21407e+06	4719.19	1326.8	165200	331.475	3505192	2787.53	1499.21	46.913	93.5157	32.8581	116.706	103.466	102.214	105.689	62.9404	69.2243	64.7614	73.6423	79.4992	169.442
GI6052	Pocillopora	verrucosa	38-45m	7	242597	366.053	2878539	1211.16	1735.05	460818	407.886	3.87381e+06	3278.57	1334.79	175242	624.237	3.18005e+06	1955.31	1567.18	31.1719	74.9834	34.8215	112.54	96.8746	101.357	110.867	59.9673	59.9673	63.9873	68.5007	124.053	194.882
GI6052	Pocillopora	verrucosa	38-45m	8	201149	410.805	3.52646e+06	1877.76	1837.69	273053	578.781	3.72731e+06	7708.93	1397.4	244398	359.061	2250941	1636.36	1603.4	38.4486	88.2146	37.5747	98.3634	91.1319	94.0912	112.392	57.9244	57.7089	61.1332	81.1535	121.619	188.733
GI6052	Pocillopora	verrucosa	38-45m	9	236646	394.802	5.33742e+06	1476.98	1861.2	281957	716.203	3.54914e+06	6923.86	1690.91	231413	709.395	3.66587e+06	3906.82	1653.46	32.22	88.9645	24.7906	119.553	90.4458	82.4228	119.031	54.3745	57.6369	58.2817	34.702	130.576	132.753
GI6052	Pocillopora	verrucosa	38-45m	10	292395	570.271	3.42721e+06	1239.32	1915.63	322434	830.816	4584585	3320.68	2533.89	200467	954.132	4.61767e+06	1127.5	1799.23	38.7713	96.8746	28.9622	108.634	85.9737	73.3598	123.785	30.6344	57.203	40.7554	58.7783	152.602	190.289
GI6053	Pocillopora	verrucosa	38-45m	1	388006	326.965	2120034	2095.32	896.326	614161	557.62	3683358	2573.03	1073.17	231413	554.821	4.16776e+06	2022.79	2435.65	52.5887	119.935	64.7614	122.334	124.721	144.092	144.553	94.0912	50.4117	49.076	165.574	100.658	161.615
GI6053	Pocillopora	verrucosa	38-45m	2	608409	181.935	3.53686e+06	1518.94	1000.94	655344	799.268	7271253	2580.37	869.836	259441	454.897	3746685	2340.67	2084.46	32.8581	123.112	57.9244	166.3	158.265	134.74	134.924	76.0829	49.5811	45.108	62.2105	100.038	118.191
GI6053	Pocillopora	verrucosa	38-45m	3	555463	310.606	3.12759e+06	1516.92	1451.16	537931	624.295	11784950	2973.49	1087.17	314922	400.087	4.1895e+06	826.086	2241.77	35.0592	74.7615	47.703	175.438	138.628	119.935	130.035	87.6479	68.7427	53.8373	48.3085	87.1252	117.557
GI6053	Pocillopora	verrucosa	38-45m	4	685257	238.903	2844040	1454.57	1587.1	608226	1185.45	16143165	2173.91	857.8	266462	1329.39	2.27693e+06	1980.17	1413.71	47.2658	98.3634	58.2817	89.3836	147.228	123.348	118.821	61.6068	63.2038	65.0174	71.3511	140.739	142.877
GI6053	Pocillopora	verrucosa	38-45m	5	471155	405.749	2.59168e+06	1615.29	526.248	541588	1542.88	5442334	1065.44	811.658	289440	799.993	2.7481e+06	2322.42	1739.26	36.1094	106.667	46.913	126.309	170.126	124.688	157.977	44.0837	35.1774	44.0837	117.026	111.241	133.221
GI6053	Pocillopora	verrucosa	38-45m	6	519900	162.594	1.96786e+06	1448.06	1226.09	471945	620.571	3.95273e+06	3128.09	1092.38	347247	519.144	3.06521e+06	1459.11	1020.81	39.1973	112.54	57.7089	126.309	163.022	135.477	123.214	29.3892	52.9821	60.5187	63.466	76.5725	90.9951
GI6053	Pocillopora	verrucosa	38-45m	7	620650	80.7383	1.29773e+06	1108.69	1498.9	456911	434.789	6.27645e+06	4366.91	976.326	346787	523.59	3.32325e+06	1523.13	1502.67	41.9603	97.8555	51.3098	108.021	170.2	145.84	144.207	46.913	51.552	54.1449	75.645	150.299	210.217
GI6053	Pocillopora	verrucosa	38-45m	8	545106	138.542	4.00377e+06	1946.96	1216.22	496047	988.765	11287314	4328.76	941.08	307640	490.964	2.56663e+06	1695.37	1239.13	37.5747	90.4458	58.3529	153.794	140.237	138.808	176.005	75.1493	63.2694	60.1747	67.4622	91.5864	165.499
GI6053	Pocillopora	verrucosa	38-45m	9	1.09905e+06	153.426	2386574	2044.52	1291.6	581378	621.795	4766532	2238.18	935.792	292167	507.789	3.64272e+06	949.081	1491.78	53.1386	111.241	65.8424	110.115	155.966	141.328	129.811	78.3946	72.0461	63.2038	85.1486	92.399	119.865
GI6053	Pocillopora	verrucosa	38-45m	10	1004889	113.545	2.48015e+06	1613.97	1175.72	593901	770.664	3.17816e+06	2750.15	1307.24	311282	491.259	3.58931e+06	1554.61	1553.24	56.7658	109.548	75.645	159.129	128.654	140.769	159.155	69.7025	67.03	54.3745	62.0768	97.9827	157.766
GI6054	Pocillopora	verrucosa	38-45m	1	320158	316.726	3.48629e+06	1390.28	958.742	592532	979.75	4.38515e+06	2068.07	821.784	372098	395.901	7215960	1272.25	2198.66	47.5286	124.321	65.3359	125.12	105.729	101.234	132.69	39.1973	61.6068	36.4528	73.6423	121.072	96.8746
GI6054	Pocillopora	verrucosa	38-45m	2	471031	408.95	3.3965e+06	1540.41	1087.17	866049	774.227	6641292	1672.22	830.081	481484	490.448	6.26039e+06	1971.68	1918.22	33.7311	74.7615	51.9532	97.9827	116.171	101.889	136.546	40.0359	66.5325	51.9532	73.6423	127.975	159.832
GI6054	Pocillopora	verrucosa	38-45m	3	497186	434.372	5.31852e+06	1576.8	1353.07	686737	865.612	7372387	2730.49	956.521	496064	423.993	3.23534e+06	1025.43	2336.73	44.0837	63.2038	59.4107	111.315	125.551	103.305	137.636	62.0768	72.1037	54.6792	75.645	130.576	114.732
GI6054	Pocillopora	verrucosa	38-45m	4	577508	489.265	4236287	615.643	1376.62	628939	903.123	8480136	2458.92	1326.8	386392	658.456	2.55387e+06	1814.92	2197.26	35.0592	97.8979	57.6369	116.171	129.459	104.464	141.21	64.44	72.9625	55.0576	69.6429	100.245	122.13
GI6054	Pocillopora	verrucosa	38-45m	5	278970	421.079	1.72495e+06	743.592	1417.22	700626	570.779	7628058	2738.27	1439.55	495593	336.678	4.45982e+06	2189.51	2432.45	40.9587	106.628	55.3584	104.901	131.685	109.51	144.092	67.2773	82.5235	55.6577	67.5238	106.939	92.264
GI6054	Pocillopora	verrucosa	38-45m	6	333136	367.534	3.08695e+06	817.171	1587.55	423460	582.336	2.86294e+06	1162.18	1543.48	346780	332.021	2.51937e+06	1306.7	1327.33	56.8389	76.735	48.9914	185.627	139.196	115.598	147.228	70.1775	83.772	56.6193	57.996	137.998	50.3292
GI6054	Pocillopora	verrucosa	38-45m	7	447358	203.009	2909730	1567.63	1761.81	753873	902.039	7041575	1536.11	1615.88	437377	431.444	3.27315e+06	1155.45	1377.99	44.831	82.9751	63.662	107.597	147.622	121.892	149.634	81.1535	84.3647	60.5873	69.404	99.9132	80.8972
GI6054	Pocillopora	verrucosa	38-45m	8	231214	259.816	1.80671e+06	1081.29	1788.69	735681	624.237	6.9721e+06	1343.79	1828.67	326757	363.571	3.2136e+06	1536.11	1099.92	46.913	60.1747	72.7345	124.688	165.9	123.953	152.602	89.3836	87.6479	63.4006	87.8372	101.357	91.5864
GI6054	Pocillopora	verrucosa	38-45m	9	442346	199.409	1.77835e+06	1287.02	1901.4	716334	814.528	7.2136e+06	2038.5	1945.01	317429	629.609	2.32277e+06	2330.45	1660.87	41.9603	77.596	69.7025	119.553	171.415	141.475	153.416	90.262	91.1319	63.9873	22.5079	121.072	125.02
GI6054	Pocillopora	verrucosa	38-45m	10	257406	212.764	1.91682e+06	1211.55	1958.57	658757	841.341	2904059	2790.24	2371.96	449176	651.322	3.74243e+06	1402.97	3700.12	28.9622	75.1493	51.9532	163.556	174.107	144.092	154.924	100.038	91.5864	71.1763	59.9673	138.479	82.0187
GI6055	Pocillopora	verrucosa	38-45m	1	887553	597.257	2.53591e+06	1325.19	1022.66	370215	1140.42	2.94281e+06	1609.58	744.227	406398	673.196	2.70888e+06	2280.22	1752.66	49.076	63.7923	72.7345	144.121	156.789	167.147	125.02	84.0195	95.1445	61.8758	50.3292	143.312	81.1535
GI6055	Pocillopora	verrucosa	38-45m	2	617680	791.985	3.05245e+06	1491.78	1212.72	382507	705.145	3135155	2148.11	891.569	504468	693.545	1.95416e+06	955.037	2015.18	48.9065	72.2188	75.1493	65.3359	165.675	149.44	113.018	94.0912	67.5238	51.9532	60.5873	88.7776	129.17
GI6055	Pocillopora	verrucosa	38-45m	3	906964	679.833	2.8412e+06	1758.59	1324.48	356790	725.847	7.29866e+06	2314.58	1045.51	204584	779.634	2.61153e+06	2057.42	2123.32	34.8215	66.345	65.7793	75.4251	144.696	187.475	96.8317	58.3529	95.7969	43.9894	117.309	135.814	114.188
GI6055	Pocillopora	verrucosa	38-45m	4	874588	384.862	4200843	1526.85	1457.98	305138	668.932	5.27031e+06	1434.95	1112.1	373173	464.43	2.03497e+06	1339.56	2375.84	35.1774	79.29	61.8758	81.2046	187.409	157.027	104.425	61.2689	63.466	65.7162	95.406	91.7224	153.497
GI6055	Pocillopora	verrucosa	38-45m	5	251838	1008.6	2986762	1297.44	1501.42	284431	780.238	3.15973e+06	2081.97	1306.7	254876	517.677	2.03591e+06	3503.3	2583.21	45.108	73.8112	71.2929	79.29	183.919	132.846	95.9269	85.5379	80.1236	43.9894	135.477	105.689	113.568
GI6055	Pocillopora	verrucosa	38-45m	6	680839	388.98	2.49716e+06	1439.39	1525.61	240983	993.442	3.8653e+06	1342.91	1328.93	223906	937.553	2.72731e+06	1275.96	2677.53	41.2617	59.4107	51.3098	123.752	232.859	124.454	103.305	72.2188	87.9789	55.6577	100.535	89.7545	146.946
GI6055	Pocillopora	verrucosa	38-45m	7	768479	740.223	5.74054e+06	1217.58	1618.07	306731	801.485	4.905e+06	1782.61	1328.93	356341	454.579	2.37476e+06	1560.98	2720.52	35.1774	86.6952	39.1973	79.4992	160.403	124.053	104.901	63.2694	49.5811	47.9635	175.248	108.021	104.782
GI6055	Pocillopora	verrucosa	38-45m	8	918987	899.104	2303871	1167.66	1809.05	368622	457.517	5287325	1837.69	1450.67	578496	878.692	2.61862e+06	1128.76	2895.55	45.108	59.4107	37.5747	97.8555	124.854	137.908	100.658	46.4683	66.5325	51.552	199.743	86.6472	133.688
GI6055	Pocillopora	verrucosa	38-45m	9	714881	527.518	2.362e+06	1203.53	1955.67	366122	600.944	7186187	2661.07	1502.52	365215	491.259	2700373	1305.07	2965.22	52.9036	83.9206	57.0576	152.275	175.816	116.171	128.88	89.5229	53.6054	60.5873	59.4107	104.782	154.28
GI6055	Pocillopora	verrucosa	38-45m	10	333130	1153.68	2768426	633.799	2213.98	466244	880.38	5.67059e+06	1768.37	1691.19	231884	724.798	2492434	1464.29	3031.81	49.3292	106.277	40.4486	108.481	127.585	119.865	140.059	82.9751	51.3098	67.4622	68.014	68.5007	150.878
GI6093	Pocillopora	verrucosa	38-45m	1	703570	233.692	2.82986e+06	1369.56	468.275	593211	691.925	18441838	2051.44	754.632	382747	1427.77	1.79206e+06	2283.02	717.391	26.5693	95.7969	51.9532	92.264	146.096	167.544	155.353	76.8972	71.3511	67.2773	69.404	116.563	107.211
GI6093	Pocillopora	verrucosa	38-45m	2	525173	606.105	2.33695e+06	1652.74	566.887	385257	869.786	4.39697e+06	3087.26	782.91	527000	1164.73	2.20557e+06	2751.52	1087.82	25.9366	55.4334	46.1995	107.597	145.925	162.256	129.17	62.2105	69.2842	66.345	105.177	114.297	102.62
GI6093	Pocillopora	verrucosa	38-45m	3	452141	451.06	2.75378e+06	2043.13	604.019	423689	836.333	2.21219e+06	4435.26	860.001	347689	483.906	2.28639e+06	2165.74	1109.55	40.4486	42.5499	49.245	125.253	141.944	151.235	127.389	60.7926	66.345	59.9673	62.2105	129.523	138.628
GI6093	Pocillopora	verrucosa	38-45m	4	285605	512.05	2.27788e+06	1692.02	627.052	480850	881.573	4.03922e+06	3671.4	872.007	390018	504.713	2.20463e+06	876.332	1263.86	28.8184	47.703	36.4528	80.8972	135.569	143.08	121.072	58.2817	63.7923	53.6054	66.5325	88.2146	103.185
GI6093	Pocillopora	verrucosa	38-45m	5	445096	228.362	2.75519e+06	1687.97	854.211	502419	730.769	4985813	2778.53	872.007	336993	396.997	1.69376e+06	1857.01	1283.34	31.1719	46.913	40.9587	106.277	123.785	134.493	120.108	57.6369	61.6742	53.1386	72.2188	96.8746	65.7793
GI6093	Pocillopora	verrucosa	38-45m	6	413046	145.429	2.40879e+06	2274.73	876.332	560928	735.905	9843082	1405.67	879.293	416442	1252.9	2.60822e+06	1925.35	1588.29	43.6102	75.1493	28.8184	136.028	118.717	124.154	118.821	57.4203	58.2817	51.3098	92.9367	100.535	111.241
GI6093	Pocillopora	verrucosa	38-45m	7	495144	231.512	1.38752e+06	1305.07	1000.24	538370	918.392	7884201	1798.57	944.839	294471	1297.88	2.54253e+06	1130.64	1795.81	35.0592	24.7906	47.5286	86.5033	118.156	120.108	116.706	55.0576	57.996	50.3292	101.521	107.675	82.4228
GI6093	Pocillopora	verrucosa	38-45m	8	518806	429.341	4.27031e+06	2398.21	1112.95	565223	498.068	10215009	1852.93	1045.51	391604	1392.25	856804	3388.23	1875.75	37.464	45.566	38.4486	92.264	116.706	112.096	113.568	55.0576	55.9553	50.3292	73.4729	98.5742	69.7025
GI6093	Pocillopora	verrucosa	38-45m	9	301958	181.935	1.17344e+06	1655.74	1203.53	493124	879.928	14517932	3475.88	1248.44	588433	627.708	2548672	952.808	1899.28	31.0384	56.7658	43.8949	89.3836	115.418	111.241	104.146	51.8732	51.3098	49.245	108.021	104.106	128.88
GI6093	Pocillopora	verrucosa	38-45m	10	634886	308.266	2125705	904.201	1409.69	483532	1283.83	5271257	3249.11	1841.68	443943	1062.18	3140826	2084.8	2544.31	28.5288	43.9894	36.1094	101.889	106.667	96.3157	86.3592	49.245	47.2658	45.0159	86.5033	103.906	124.454
GI6094	Pocillopora	verrucosa	38-45m	1	272827	306.853	2.47022e+06	1677.3	1137.93	475811	957.504	8635617	4112.37	900.797	244164	524.971	1.96219e+06	1709.67	1326.8	36.6799	100.245	59.3408	95.0572	84.7576	137.998	90.4458	66.5325	97.5154	32.22	56.6193	109.662	136.546
GI6094	Pocillopora	verrucosa	38-45m	2	443487	266.015	2.2793e+06	1348	1413.71	500150	958.109	4.44612e+06	1760.73	1043.7	256241	417.017	3.98629e+06	2212.8	1261.62	44.0837	103.906	57.203	173.127	88.2146	131.685	104.146	57.9244	79.4992	33.7311	51.9532	154.064	77.596
GI6094	Pocillopora	verrucosa	38-45m	3	303803	195.928	1.53402e+06	1772.64	2170.1	467153	1414.52	1.52079e+06	1646.01	1866.65	266031	442.304	2.25519e+06	1756.7	1415.72	40.9587	63.2038	39.1973	115.741	112.133	153.632	143.312	52.1924	59.3408	29.6704	55.6577	182.264	134.338
GI6094	Pocillopora	verrucosa	38-45m	4	331095	540.538	1.08932e+06	1478.9	1330.53	537917	1649.6	2.84499e+06	4443.77	832.071	245772	611.103	1.58506e+06	2370.46	1207.45	31.1719	82.4228	61.1332	113.532	87.6479	140.857	108.52	74.9834	57.6369	42.8417	38.4486	175.438	98.3634
GI6094	Pocillopora	verrucosa	38-45m	5	268958	309.789	3.12854e+06	1021.97	1913.54	414606	1063.51	3.17391e+06	3811.23	1769.44	278290	584.013	1.98913e+06	3183.8	1834.35	32.8581	85.1486	32.22	116.777	85.1486	141.914	102.983	57.996	43.8949	43.3236	69.7025	90.4458	101.521
GI6094	Pocillopora	verrucosa	38-45m	6	234830	413.617	964081	995.499	1011.51	435976	1173.41	3.7826e+06	2589.15	1783.8	259403	542.143	2.77457e+06	3626.78	1005.89	32.8581	81.9681	79.4992	132.846	126.309	164.088	95.7969	42.8417	43.8949	40.7554	63.662	83.772	113.312
GI6094	Pocillopora	verrucosa	38-45m	7	253031	265.06	1.83459e+06	1421.05	1189.31	508563	1078.73	778354	3541.87	1935.88	212076	687.672	1.63185e+06	2278.36	1687.41	23.7643	66.5325	49.5811	105.177	118.471	164.971	93.8703	59.3408	41.9603	42.5499	77.8098	103.104	128.783
GI6094	Pocillopora	verrucosa	38-45m	8	435520	648.815	1.75472e+06	1417.22	1283.34	546562	1119.91	5160671	2639.85	1389.26	225730	458.308	3.12665e+06	1533.03	1356.39	24.7906	136.302	69.2243	113.714	127.585	137.001	82.4228	80.2789	43.2277	37.464	115.057	123.112	149.551
GI6094	Pocillopora	verrucosa	38-45m	9	340417	409.392	1.12712e+06	1644.86	1168.26	459640	962.133	2.39508e+06	2752.64	1365.59	182050	365.954	1.6068e+06	2223.03	1287.57	55.9553	57.7089	42.8417	86.5033	130.704	137.998	87.6479	51.9532	55.9553	48.3085	82.5235	125.12	128.687
GI6094	Pocillopora	verrucosa	38-45m	10	237584	484.43	1.64272e+06	1068.76	1397.57	322430	976.751	2.52315e+06	3235.26	1669.39	405967	722.797	4.20132e+06	1132.31	1394.36	44.831	72.2763	43.8949	81.1535	118.471	135.477	105.177	56.8389	68.3186	40.0359	97.8979	168.852	146.408
GI6095	Pocillopora	verrucosa	38-45m	1	649404	224.685	1.6068e+06	1460.57	875.252	928406	388.141	6371444	5758.2	1737.09	736361	504.067	3.31568e+06	1634.05	2119.87	47.5286	87.6479	46.4683	148.743	163.149	92.264	100.906	72.0461	82.4228	81.1535	98.1521	99.1623	168.039
GI6095	Pocillopora	verrucosa	38-45m	2	723210	186.845	2479674	1678.28	1828.15	625306	604.31	9730606	4685.62	1380.56	503138	412.828	2.46502e+06	1585.17	2106.11	56.7658	86.4553	54.1449	71.3511	159.155	88.2146	109.737	89.3836	69.7621	81.5109	94.0912	132.846	136.667
GI6095	Pocillopora	verrucosa	38-45m	3	677290	255.459	1.12901e+06	1361.95	1487.98	506970	618.467	4929575	3165.26	1869.69	517010	568.936	3.73582e+06	1957.12	1851.27	55.9553	166.35	55.3584	91.9484	165.148	85.6834	92.264	105.964	76.735	93.1152	84.7576	114.732	150.85
GI6095	Pocillopora	verrucosa	38-45m	4	838156	325.188	1.14036e+06	1396.9	1122.25	372037	562.535	1230149	4781.86	1594.53	561379	409.923	3.73723e+06	1186.72	1976.83	59.3408	139.524	55.3584	116.706	193.599	96.8317	114.732	49.5811	72.0461	91.1319	106.667	101.97	203.94
GI6095	Pocillopora	verrucosa	38-45m	5	871954	537.245	1.40737e+06	2770.09	1251.27	428923	728.635	5971161	3436.84	1561.89	437796	1111.89	4.15642e+06	2277.94	1919.45	53.1386	140.059	42.5499	118.296	211.811	107.211	127.226	83.772	68.014	86.5033	83.6232	116.171	150.437
GI6095	Pocillopora	verrucosa	38-45m	6	434383	347.685	2.09782e+06	1392.83	1537.19	398204	772.776	7535903	2322.83	1434.12	465101	742.422	4240068	1782.74	2463.53	51.9532	106.628	46.913	101.889	162.409	113.422	121.585	69.7025	70.3548	92.8026	125.12	104.464	172.911
GI6095	Pocillopora	verrucosa	38-45m	7	650793	181.935	2.57561e+06	2453.73	1351.5	631445	538.591	4.37712e+06	4258.04	1304.53	687869	412.828	3111998	1228.6	2211.09	50.985	120.246	69.404	97.8979	214.131	77.328	118.156	79.7079	52.9821	81.3579	79.29	120.384	89.5229
GI6095	Pocillopora	verrucosa	38-45m	8	355211	188.965	2844040	1923.02	1556.28	543850	1116.96	4.02504e+06	2014.24	2004.25	572959	375.334	2423436	1615.73	1809.05	47.9635	128.396	36.9056	129.683	210.217	83.772	119.414	68.014	52.9821	71.2929	71.3511	103.104	132.846
GI6095	Pocillopora	verrucosa	38-45m	9	434857	173.582	3.51748e+06	1574.4	1458.3	511065	1595.66	5.23487e+06	4780.28	921.287	324257	705.299	3.38279e+06	3173.09	1632.75	60.7926	114.188	42.8417	113.312	166.774	86.3592	114.006	50.4117	52.9821	69.2842	94.2235	76.0829	130.576
GI6095	Pocillopora	verrucosa	38-45m	10	262815	148.874	2.81332e+06	1170.69	938.818	671939	768.075	6490536	1330.89	955.037	795275	780.934	3.08695e+06	873.901	1494.16	62.3438	118.821	53.8373	100.823	129.17	89.5229	87.2204	58.3529	56.7658	76.0829	65.7162	120.418	137.908
GI6096	Pocillopora	verrucosa	38-45m	1	394886	300.773	2476366	302.009	583.322	538370	1343.62	5453676	5563.17	2066.24	244610	629.839	3.38657e+06	1696.21	2697.05	27.3396	82.5738	55.3584	108.749	128.687	136.698	160.247	71.2929	61.6068	55.4334	46.1995	103.104	161.615
GI6096	Pocillopora	verrucosa	38-45m	2	357658	160.577	1827974	978.26	677.061	496736	842.503	1.5723e+06	2198.55	1608.69	276748	410.805	4.57041e+06	1021.97	2239.55	24.4533	62.0768	41.9603	92.264	136.637	134.555	167.891	72.0461	49.7483	49.5811	66.345	102.133	152.738
GI6096	Pocillopora	verrucosa	38-45m	3	396335	144.68	1.63894e+06	1264.8	1285.55	680814	894.622	3.06805e+06	1743.74	1003.77	271241	672.98	2469277	1051.6	1809.05	34.702	74.3717	49.3292	74.9834	126.309	162.025	130.417	97.5154	57.4203	55.3584	42.8417	111.203	130.322
GI6096	Pocillopora	verrucosa	38-45m	4	334625	468.777	1.01796e+06	674.263	813.984	514487	1156.72	3.54394e+06	1575	2272.75	294920	425.358	2.69045e+06	957.508	1457.17	33.7311	65.7162	32.8581	75.1493	148.548	137.395	138.568	63.9873	70.1775	40.7554	41.9603	106.277	127.617
GI6096	Pocillopora	verrucosa	38-45m	5	455582	129.908	665405	1391.98	1167.66	606862	803.155	2e+06	1332.49	1174.11	308342	741.201	1817577	1780.09	1497.32	34.8215	54.6792	72.0461	62.3438	166.575	106.978	163.225	93.5157	75.645	68.014	72.9055	99.1623	88.9645
GI6096	Pocillopora	verrucosa	38-45m	6	361786	264.239	1.17202e+06	1374.9	1005.89	506077	1201.77	13628519	2478.07	1008.47	363856	275.642	1.9069e+06	1912.3	1226.86	32.8581	92.9367	46.1095	95.1445	155.646	135.078	150.85	58.3529	47.9635	61.8758	62.2105	99.246	188.645
GI6096	Pocillopora	verrucosa	38-45m	7	291674	198.681	772683	1360.56	940.829	558413	1103.92	5508024	3568.46	1294.34	300367	640.105	2231565	3354.45	1200.38	32.22	80.0717	57.996	87.9789	179.509	95.493	140.975	81.3579	46.913	38.7713	82.5738	47.5286	126.834
GI6096	Pocillopora	verrucosa	38-45m	8	538080	180.336	1.03781e+06	1631.01	528.935	575699	887.475	5.39791e+06	1397.4	876.332	265786	427.65	2.76323e+06	2244.5	1521.12	23.2342	60.1747	39.1973	85.0998	173.51	86.8865	149.884	108.328	45.0159	55.3584	92.0838	91.5864	126.408
GI6096	Pocillopora	verrucosa	38-45m	9	439865	317.753	687617	806.987	1332.49	568644	876.216	2.75992e+06	1425.03	1108.48	230731	219.632	2.25708e+06	880.367	1721.24	28.9622	86.5033	34.8215	107.675	129.459	143.341	158.998	80.8972	63.9873	49.076	173.007	90.0317	84.3647
GI6096	Pocillopora	verrucosa	38-45m	10	345779	448.483	492438	869.564	591.368	385463	1345.96	3.97495e+06	1114.01	1249.76	199337	384.862	3.73771e+06	991.456	1370.25	24.6225	72.2763	46.913	98.3634	131.432	166.075	150.85	110.454	48.9914	61.2689	80.7431	130.672	184.528
GI6097	Pocillopora	verrucosa	38-45m	1	517510	319.004	770320	2003.89	565.217	540906	434.789	3.31285e+06	3848.99	1255.99	259857	446.784	2767008	2204.35	1441.52	57.7089	63.4006	54.8308	160.247	124.221	86.3592	123.953	93.026	47.9635	61.6742	89.5229	127.617	102.336
GI6097	Pocillopora	verrucosa	38-45m	2	520914	214.29	1.03213e+06	1513.95	1096.69	545684	951.396	3818991	2452.19	1566.72	317457	1008.78	1.97117e+06	2509.43	1405.67	52.9821	82.0187	67.8306	145.64	126.932	77.596	93.8703	116.171	59.1305	76.5725	57.4203	121.619	187.142
GI6097	Pocillopora	verrucosa	38-45m	3	631369	132.119	2.28828e+06	2120.2	744.227	651005	939.907	1.71361e+06	1252.78	1287.76	321748	391.856	2.49527e+06	1562.34	2122.1	51.9532	67.2773	62.9404	138.359	126.801	83.772	83.175	84.1676	63.662	52.5887	83.9206	121.072	118.156
GI6097	Pocillopora	verrucosa	38-45m	4	655778	243.408	2.45274e+06	965.618	997.396	793226	868.995	3.32088e+06	3213.64	1416.22	238467	685.351	1.54064e+06	1191.69	1148.68	50.985	53.8373	63.9873	158.265	106.978	81.3579	83.175	70.6493	38.7713	57.7089	85.9737	142.644	98.49
GI6097	Pocillopora	verrucosa	38-45m	5	650129	212.764	1.73298e+06	1175.72	970.5	747972	554.821	2.81758e+06	1791.07	962.677	370931	516.977	683364	1106.77	1209.99	28.9622	51.9532	58.7783	176.335	146.408	75.4251	90.262	81.9681	39.1973	40.7554	60.7926	108.634	121.209
GI6097	Pocillopora	verrucosa	38-45m	6	683084	385.332	940925	1067.21	867.932	825993	567.917	3.18194e+06	5843.01	1170.69	278541	389.724	2.51276e+06	952.808	1442.83	54.1449	47.9635	51.9532	129.523	94.3997	46.913	73.4729	88.2146	39.1973	46.913	134.74	84.0195	137.908
GI6097	Pocillopora	verrucosa	38-45m	7	607105	232.449	1.09263e+06	2109.7	707.774	702658	716.152	5119556	3848.25	1193.87	291292	238.296	2405005	720.021	1717.53	39.1973	95.7969	67.2156	134.091	133.719	63.9873	86.4553	88.7776	66.345	57.9244	71.3511	95.0572	120.418
GI6097	Pocillopora	verrucosa	38-45m	8	415022	487.411	1.17297e+06	1804.87	1088.91	433700	1056.96	2758974	4082.79	1404.82	293773	214.29	1.72826e+06	2441.18	797.265	40.1394	118.156	67.2773	155.966	116.706	56.8389	86.6472	65.2087	60.1747	31.831	104.901	91.7224	146.946
GI6097	Pocillopora	verrucosa	38-45m	9	994821	277.867	701795	1383.3	1051.6	487411	664.751	4.05387e+06	4545.5	816.013	319472	548.122	2264646	1877.64	1434.78	37.464	59.4107	83.772	180.363	102.62	82.0187	78.2886	69.2842	63.2694	40.4486	81.5618	133.252	108.29
GI6097	Pocillopora	verrucosa	38-45m	10	1.0482e+06	315.924	644611	2198.66	739.13	406878	647.027	13058577	4824.96	1289.22	152693	315.924	1.98629e+06	1289.22	1456.68	43.2277	63.466	63.662	85.6834	90.0778	55.4334	98.5742	90.4458	80.1236	65.3359	72.2188	96.8317	126.539
GI6098	Pocillopora	verrucosa	38-45m	1	571687	102.481	2607273	1490.04	782.91	747728	539.666	10907352	4192.21	898.696	393658	452.343	3645551	1230.52	529.382	43.2277	81.6127	53.1386	144.121	148.883	84.0195	63.466	101.357	52.5887	57.9244	85.9737	125.12	106.939
GI6098	Pocillopora	verrucosa	38-45m	2	461594	92.0558	3.41115e+06	1265.54	782.91	536350	835.597	3776458	2069.33	1307.24	239617	365.954	2.46408e+06	2032	537.796	30.0873	65.7162	56.7658	100.865	108.634	88.1675	66.8439	66.5325	63.662	69.2842	78.7118	177.766	117.557
GI6098	Pocillopora	verrucosa	38-45m	3	675841	144.93	4548196	1455.22	848.939	672849	909.794	5.08317e+06	2238.28	1374.9	269643	245.039	1.74811e+06	2004.25	679.151	45.566	84.7576	49.076	115.346	135.048	98.5742	66.2824	107.25	49.3292	39.1973	80.3823	163.149	121.346
GI6098	Pocillopora	verrucosa	38-45m	4	561330	262.175	2.2103e+06	1081.07	880.367	657149	652.711	13328898	3897.67	1674.48	229369	396.997	2405005	1539.95	938.566	28.5288	70.1183	75.645	115.92	111.203	69.7025	103.746	67.2773	57.9244	50.3292	115.741	113.678	161.512
GI6098	Pocillopora	verrucosa	38-45m	5	600442	276.167	2.79962e+06	1561.89	885.185	501741	921.069	3754719	3343.3	1815.7	270361	803.155	5228724	1846.29	1015.01	33.6078	110.867	60.1747	78.023	128.525	77.328	63.662	63.2038	51.8732	37.9047	103.906	85.6834	131.685
GI6098	Pocillopora	verrucosa	38-45m	6	446819	110.964	2.01134e+06	2315.9	887.052	353833	525.247	3.54914e+06	1872.72	1898.16	304915	161.477	3.63137e+06	1410.53	1069.64	33.7311	96.3157	41.9603	103.305	129.683	81.1535	95.1445	64.44	46.1995	43.2277	70.1775	98.49	104.901
GI6098	Pocillopora	verrucosa	38-45m	7	478181	64.8145	2.38374e+06	2020.92	1050.7	389348	465.598	3.05198e+06	3101.69	1900.4	254170	300.773	2.5482e+06	962.431	1219.14	37.5747	63.2038	37.9047	112.982	123.348	100.535	74.092	87.8372	59.4107	43.3236	98.0251	127.975	67.03
GI6098	Pocillopora	verrucosa	38-45m	8	592475	209.332	3.20084e+06	1155.45	1405.67	354754	234.774	4790634	1705.38	2062.93	243475	330.49	1.68478e+06	2335.11	1311.03	35.0592	90.4458	26.0962	101.97	91.9033	97.8555	54.8308	71.3511	48.9914	46.1095	65.7162	128.687	78.659
GI6098	Pocillopora	verrucosa	38-45m	9	514975	231.512	3.9154e+06	1015.01	1540.87	476509	557.361	4.35396e+06	2076.51	2989.74	278290	400.358	3.21124e+06	2656.53	1326.8	34.702	86.8865	53.8373	116.706	115.274	96.1863	76.3009	67.2773	46.4683	43.2277	59.1305	167.544	108.94
GI6098	Pocillopora	verrucosa	38-45m	10	400101	263.965	3374285	917.174	1531.18	698107	570.652	3.8913e+06	999.999	3173.91	286260	258.839	3731562	1582.63	1542.1	37.464	76.0829	55.9553	83.772	108.175	90.0317	73.4729	67.2773	46.913	57.6369	61.1332	107.597	73.8112
GI6099	Pocillopora	verrucosa	38-45m	1	501793	156.465	2123342	1702.47	862.196	776613	575.958	4.03544e+06	1461.54	970.743	492646	836.03	3.88846e+06	1508.17	1744.83	39.1973	69.404	49.076	71.2929	162.716	164.037	155.112	79.916	63.466	45.108	48.3085	98.1521	170.2
GI6099	Pocillopora	verrucosa	38-45m	2	566545	127.942	1645082	2836.6	1340.44	886750	646.803	2.2155e+06	1222.23	1137.52	501057	406.819	2.38185e+06	2587.78	1445.28	28.8184	75.8095	85.5379	64.7614	98.49	108.749	143.109	58.3529	70.3548	68.5007	53.1386	98.3634	111.911
GI6099	Pocillopora	verrucosa	38-45m	3	405099	141.644	1.43714e+06	1049.12	818.327	708816	986.932	2.73015e+06	1692.02	1027.5	398666	385.614	2.74007e+06	1805.52	1744.83	24.6225	72.2188	69.2842	57.203	97.2169	150.437	146.323	62.2105	63.466	50.985	55.0576	98.49	95.7969
GI6099	Pocillopora	verrucosa	38-45m	4	467026	86.791	1.17675e+06	1611.92	1199.4	459229	597.56	2827972	2448.72	1342.2	352704	389.817	2.76228e+06	1234.74	2867.01	36.6799	65.7162	78.2886	77.8631	103.104	130.989	156.206	80.0717	73.4729	55.9553	63.2038	101.97	82.5738
GI6099	Pocillopora	verrucosa	38-45m	5	481005	123.916	3.13468e+06	1976.83	1175.72	673077	1443.21	6434298	2103.76	1494.16	234144	669.96	3353491	2987.84	2308.03	38.664	61.1332	69.404	78.3946	101.193	99.9132	129.17	92.9367	45.566	52.9821	67.2773	110.904	216.138
GI6099	Pocillopora	verrucosa	38-45m	6	556332	184.112	1647445	2100.61	1259.56	512885	1047.35	3.90926e+06	1882.79	2417.64	230983	224.685	2.32041e+06	997.396	1497.48	42.8417	63.7923	77.328	95.7969	93.8703	134.431	141.914	84.1676	32.8581	53.1386	70.6493	112.982	103.185
GI6099	Pocillopora	verrucosa	38-45m	7	626879	241.916	2.28166e+06	1387.22	771.968	780478	316.611	4.18099e+06	3548.87	1748.07	249406	988.142	3948953	1697.88	1684.04	28.8184	65.8424	74.3717	99.246	81.3579	117.592	153.389	89.3836	63.466	56.6193	80.7431	118.296	75.8095
GI6099	Pocillopora	verrucosa	38-45m	8	517510	148.874	1.44659e+06	1597.79	1209.99	572560	1029.92	1748579	2639.4	1477.78	286934	377.93	3.10822e+06	1018.96	1279.84	31.1719	58.7783	63.662	89.3836	118.156	116.706	122.605	105.177	68.3186	60.5873	101.97	122.876	114.732
GI6099	Pocillopora	verrucosa	38-45m	9	506790	204.608	1.1569e+06	1888.8	1569.59	854672	948.078	1.13516e+06	2097.01	1400.11	343820	469.934	2814267	2173.04	1487.98	36.6799	55.0576	72.563	98.1521	92.264	136.637	101.357	81.3579	129.041	43.9894	107.211	135.936	92.9367
GI6099	Pocillopora	verrucosa	38-45m	10	549017	178.924	841208	1558.56	1094.11	630528	606.105	1.58743e+06	1339.38	1168.26	358672	306.853	1.96644e+06	2616.11	1666.41	34.5821	45.566	51.0664	89.3836	155.085	117.592	116.706	43.3236	50.4117	64.44	108.175	138.329	69.6429
GI6100	Pocillopora	verrucosa	38-45m	1	559550	229.154	2.27363e+06	2204.35	1704.13	600712	460.829	3.88893e+06	1801.2	1961.1	397752	393.424	2580808	1799.1	1054.51	36.6799	68.5007	33.6078	113.714	180.547	76.1374	113.239	158.998	40.7554	67.4622	126.342	125.881	125.12
GI6100	Pocillopora	verrucosa	38-45m	2	521539	247.393	1.01465e+06	1208.23	1284.63	539736	303.769	1.21077e+06	1461.06	2030.25	356791	470.011	2.20794e+06	1630.43	852.273	34.702	63.466	30.6344	152.765	152.275	100.823	90.216	70.1183	40.9587	61.8758	87.9789	141.797	103.786
GI6100	Pocillopora	verrucosa	38-45m	3	476718	194.444	1.24244e+06	943.838	1909.21	511299	544.277	2.69517e+06	2981.11	2315.8	335630	110.637	1.93194e+06	2055.58	657.945	35.6464	59.1305	35.0592	115.992	146.946	88.9645	103.185	49.076	45.566	69.6429	103.946	134.555	134.555
GI6100	Pocillopora	verrucosa	38-45m	4	557944	255.884	2790165	1883.67	2356.66	478754	491.112	2.03402e+06	1828.67	1266.29	333136	550.298	1.35491e+06	1494.95	662.241	41.5625	71.1763	39.1973	108.481	97.2169	96.8746	93.026	36.4528	36.9056	67.2156	104.901	124.154	105.964
GI6100	Pocillopora	verrucosa	38-45m	5	403000	289.484	3.95415e+06	1516.76	1603.4	271482	891.986	1.63658e+06	3170.33	1617.63	393197	275.642	2.76559e+06	1322.52	1891.3	49.076	53.1386	35.6464	72.0461	123.214	77.5425	100.823	75.4251	45.0159	69.7025	138.359	114.732	172.911
GI6100	Pocillopora	verrucosa	38-45m	6	557484	331.038	1456519	991.694	1760.73	568876	778.24	1.69092e+06	1639.68	1066.1	347918	474.764	1299147	1300.17	1240.65	40.9587	84.7576	33.7311	90.4458	164.467	87.8372	91.5864	40.7554	32.6043	57.0576	107.25	141.328	173.534
GI6100	Pocillopora	verrucosa	38-45m	7	623020	322.953	1.37334e+06	1021.74	799.337	511315	799.676	1.97589e+06	3594.06	1263.86	414587	411.774	1.66068e+06	791.316	1431.65	39.1973	59.4107	37.5747	78.023	115.92	85.1486	77.328	89.4765	36.6799	53.8373	139.286	95.1445	127.617
GI6100	Pocillopora	verrucosa	38-45m	8	573658	289.359	1.37051e+06	3654.5	991.456	589823	607.18	3.83317e+06	4090.77	698.702	401409	269.128	1.94187e+06	1998.34	1017.8	45.566	66.8439	38.4486	117.627	180.984	91.9484	95.1445	43.6102	40.0359	50.4117	117.592	112.392	127.585
GI6100	Pocillopora	verrucosa	38-45m	9	428240	397.362	4.26701e+06	3509.77	1704.55	466244	186.651	3.13752e+06	3548.87	826.372	420963	355.513	1.56474e+06	999.29	1198.02	37.464	75.8095	31.1719	130.576	161.615	108.328	91.5411	104.782	38.7713	46.5576	135.477	147.735	186.876
GI6100	Pocillopora	verrucosa	38-45m	10	466230	186.651	3.1068e+06	3386	1018.96	808822	535.895	1.78733e+06	2763.95	1015.01	501741	70.1799	2.00189e+06	1458.3	1217.58	34.8215	103.466	38.7713	111.353	132.846	81.6127	121.892	77.596	32.6043	51.552	84.7576	104.425	124.454
GI6101	Pocillopora	verrucosa	38-45m	1	434650	114.181	1.33837e+06	1430.33	622.513	1.09017e+06	662.404	3576553	2704.84	1239.32	234604	366.053	4.79441e+06	1937.1	832.071	43.8949	79.7079	51.9532	101.97	70.1775	55.9553	97.2169	92.0838	34.8215	37.9047	50.3292	77.596	117.026
GI6101	Pocillopora	verrucosa	38-45m	2	422917	87.6216	1.70935e+06	1491.15	830.65	483991	570.906	4.02788e+06	1409.69	1292.15	256241	512.474	3.40595e+06	1583.97	867.932	31.0384	103.906	46.4683	63.9873	67.03	65.7162	63.466	130.226	53.1386	31.831	69.404	90.9951	118.191
GI6101	Pocillopora	verrucosa	38-45m	3	483251	148.631	1.3965e+06	1491.78	928.695	458052	523.105	1424383	1736.55	1293.07	230048	277.867	3.0619e+06	1148.06	1137.93	37.464	77.596	36.9056	76.5725	82.0187	63.9873	78.023	140.532	43.9894	45.566	77.8631	96.66	120.418
GI6101	Pocillopora	verrucosa	38-45m	4	313548	119.451	1525517	2104.32	956.768	1.06264e+06	335.385	4.18099e+06	2284.37	1313.37	338365	327.408	2.19281e+06	1590.52	1316.07	43.9894	116.171	47.2658	109.548	73.4729	47.5286	89.5229	124.053	40.0359	49.3292	84.0195	102.214	128.783
GI6101	Pocillopora	verrucosa	38-45m	5	559809	107.651	825140	1218.17	1030.95	335867	180.937	2965968	2986.1	1318.22	327666	562.792	2152170	2339.76	1333.19	43.2277	115.741	57.9244	133.719	66.8439	47.5286	84.3647	97.9827	55.6577	43.6102	90.0778	124.221	132
GI6101	Pocillopora	verrucosa	38-45m	6	610872	153.426	698014	1839.75	1070.75	340407	228.679	1.89933e+06	1401.62	1369.74	340863	220.947	1.35633e+06	3043.55	1459.11	32.22	175.509	41.2617	172.742	85.3435	62.2105	86.8865	101.889	44.7383	63.466	92.264	126.408	170.614
GI6101	Pocillopora	verrucosa	38-45m	7	448774	221.275	1.91682e+06	1724.39	1133.77	859664	434.372	3.30387e+06	1369.74	1567.18	281258	129.629	2.02552e+06	1608.25	1537.49	29.3892	49.7483	48.3085	94.0912	52.9821	51.9532	86.6472	114.732	37.464	63.4006	97.8555	129.683	186.987
GI6101	Pocillopora	verrucosa	38-45m	8	442907	221.928	1.62571e+06	2976.91	1159.53	919052	461.536	1.91729e+06	4816.57	1739.67	274193	705.35	2.06663e+06	2273.06	1550.2	42.8417	52.5887	34.702	131.432	51.9532	57.4203	63.662	75.645	47.703	40.3458	100.038	156.922	188.205
GI6101	Pocillopora	verrucosa	38-45m	9	402636	231.199	1.91351e+06	1526.39	1332.49	536100	743.153	2356801	3033.83	1863.11	238937	226.131	1.46597e+06	980.913	1946.96	36.6799	60.7926	38.7713	137.636	89.0112	73.4729	60.7926	99.246	42.8417	35.0592	116.314	171.415	201.997
GI6101	Pocillopora	verrucosa	38-45m	10	374606	153.426	1.67344e+06	2598.71	1347.47	506286	408.507	5.49337e+06	3396.66	2371.16	278758	156.927	2.36909e+06	990.025	2037.45	50.3292	123.752	47.2658	99.5384	127.91	80.3823	95.1009	107.675	40.4486	34.702	118.191	200.697	259.046
GI6103	Pocillopora	verrucosa	38-45m	1	593199	156.465	1.86295e+06	2814.52	1226.86	905630	395.627	3.92391e+06	5256.78	1558.71	435984	392.317	2.05718e+06	2468.42	1401.62	39.1973	71.1763	51.0664	101.521	150.988	79.7079	121.346	119.136	84.3647	81.1535	105.689	98.1521	239.263
GI6103	Pocillopora	verrucosa	38-45m	2	592837	125.657	2362472	1476.02	625.92	767963	452.983	4.01984e+06	5557.61	861.374	503103	273.532	3.98723e+06	2498.86	1287.2	34.702	95.9269	34.8215	94.5315	142.644	96.1863	95.493	75.645	69.1643	60.5187	97.9827	73.8675	139.405
GI6103	Pocillopora	verrucosa	38-45m	3	477746	171.272	1.89603e+06	3775.16	1225.32	997340	409.304	2.37996e+06	5162.43	1375.76	512912	354.697	2315213	2352.75	1155.45	34.702	73.4729	34.702	104.901	151.455	92.9367	101.234	59.3408	46.5576	66.2824	83.6232	80.3823	87.6479
GI6103	Pocillopora	verrucosa	38-45m	4	663021	126.519	1.93431e+06	2749.55	1582.63	530184	363.571	2758029	6009.6	457.039	558430	408.861	2.66351e+06	1720.83	1915.02	49.245	119.414	37.5747	100.865	132.971	101.193	118.191	95.1445	75.1493	69.7025	140.059	110.454	128.88
GI6103	Pocillopora	verrucosa	38-45m	5	521131	97.0353	1.3138e+06	1243.89	1647.88	946596	307.442	4177686	3985.44	3157.19	514493	485.177	2.42863e+06	2044.52	857.8	43.2277	80.7431	40.0359	72.2763	148.212	119.414	124.053	66.2824	51.9532	50.3292	86.6472	110.454	131.685
GI6103	Pocillopora	verrucosa	38-45m	6	456814	167.855	1.59404e+06	3859.66	887.052	830332	585.252	1870507	6196.71	2987.76	459871	211.398	1.88138e+06	1355.87	1956.64	49.3292	150.299	46.4683	103.466	129.041	92.6234	100.906	112.133	55.9553	49.076	103.906	79.4992	203.492
GI6103	Pocillopora	verrucosa	38-45m	7	506863	255.884	2.52552e+06	1922.04	631.932	663308	465.054	1.95652e+06	4739.13	1381.08	509931	361.273	2755666	1047.09	1509.26	43.6102	100.658	45.108	98.3634	144.811	96.66	110.454	64.44	46.4683	40.7554	79.4992	72.2763	201.75
GI6103	Pocillopora	verrucosa	38-45m	8	610220	110.964	2.65595e+06	1415.72	937.81	708585	200.856	3.20132e+06	2488.72	1752.66	444171	1022.15	2.71833e+06	2472.72	1752.26	30.6344	86.6952	40.1394	63.662	119.865	88.9645	127.324	48.9065	51.3098	55.9553	117.026	126.309	131.432
GI6103	Pocillopora	verrucosa	38-45m	9	763626	113.545	1.31191e+06	1315.89	1203.53	754310	780.47	1.60538e+06	6723.43	1091.73	445560	929.367	1.34688e+06	3529.85	893.686	40.7554	88.7776	40.9587	100.658	82.0187	75.4251	112.54	63.466	81.1535	49.3292	78.659	66.5325	128.007
GI6103	Pocillopora	verrucosa	38-45m	10	620143	356.327	1.54017e+06	2827.84	1018.96	707237	595.07	1.9069e+06	5543.47	543.912	513118	842.589	3.36578e+06	2894.24	1280.39	43.2277	57.996	41.2617	95.493	115.166	86.5033	124.854	42.8417	63.466	49.245	132.69	49.245	96.617
GI6105	Pocillopora	verrucosa	38-45m	1	622360	132.939	1.9844e+06	1202.55	1027.5	380001	408.684	2.40217e+06	3487.62	738.17	453726	563.307	1.55529e+06	2468.8	1265.54	35.6464	69.2243	70.6493	126.703	69.2243	97.2169	91.9484	32.22	66.8439	43.9894	75.4251	67.4622	92.264
GI6105	Pocillopora	verrucosa	38-45m	2	581604	111.939	3324663	1186.33	1049.12	302643	501.257	5.48676e+06	3045.42	830.65	324954	578.217	2.19329e+06	1438.89	1400.28	38.7713	80.8972	66.5325	137.001	67.2773	72.0461	79.7079	39.1973	54.8308	55.6577	79.916	71.3511	92.8026
GI6105	Pocillopora	verrucosa	38-45m	3	570262	114.181	2250941	1094.11	1091.51	337679	276.167	3.18478e+06	3921.85	897.907	301286	594.339	2.01654e+06	1181.34	1423.04	44.7383	82.9751	66.8439	75.4251	81.9681	98.0251	79.4992	51.8732	43.3236	64.7614	81.6127	72.7345	100.369
GI6105	Pocillopora	verrucosa	38-45m	4	942045	70.1799	2250941	1512.39	1186.72	483987	327.408	1.8672e+06	1307.96	944.839	485125	567.725	3.41824e+06	2069.33	1430.16	41.2617	84.7576	61.2689	115.274	78.659	89.3836	71.3511	40.3458	60.5873	64.7614	84.7576	74.9834	103.305
GI6105	Pocillopora	verrucosa	38-45m	5	452359	97.0353	2.40926e+06	1618.07	1202.55	345869	627.708	3.73251e+06	2083.9	1045.74	569338	582.523	5.13137e+06	1122.25	1478.26	38.7713	63.2694	57.203	95.9702	58.2817	106.667	99.9132	31.0384	66.2824	39.1973	85.9737	79.7079	113.678
GI6105	Pocillopora	verrucosa	38-45m	6	837609	103.885	3321355	1122.25	1237.79	395928	578.781	2.18572e+06	1588.15	1149.71	490152	1028.19	3.20037e+06	1170.69	1556.28	60.1747	59.1305	49.076	72.7345	95.9269	69.7025	87.6479	55.4334	60.5873	51.3098	102.214	88.1675	124.454
GI6105	Pocillopora	verrucosa	38-45m	7	485127	80.7383	4.15264e+06	892.099	1287.02	557941	723.398	2.41115e+06	2679.12	1170.69	547474	436.12	3.63893e+06	1924.86	1684.61	31.0384	66.8439	59.4107	138.359	98.3634	55.0576	86.4553	43.6102	66.5325	53.6054	103.906	115.418	131.432
GI6105	Pocillopora	verrucosa	38-45m	8	682694	153.426	3.23487e+06	1208.23	1334.79	696287	636.701	2.44328e+06	1596.46	1195.85	296984	306.853	5.58553e+06	1861.58	1923.02	36.9056	63.9873	58.3529	78.2886	78.2886	72.1037	96.3157	41.2617	51.0664	43.2277	109.092	131.243	148.128
GI6105	Pocillopora	verrucosa	38-45m	9	693139	126.519	1639411	799.337	1814.92	509267	860.619	4648857	2965.22	1307.96	476727	259.398	2.95037e+06	1421.55	2269.42	28.9622	78.7118	45.0159	62.0768	90.0778	80.6916	100.658	49.3292	51.9532	47.2658	129.17	138.479	164.088
GI6105	Pocillopora	verrucosa	38-45m	10	309273	125.657	1.90123e+06	1610.75	1931.24	419440	794.405	4511334	2674.71	1382.61	530650	495.151	2409731	1964.23	2326.19	39.1973	77.328	71.5835	49.076	76.5725	86.8865	118.577	46.4683	46.1995	43.2277	147.002	178.883	174.083
GI3015	Pocillopora	verrucosa	23-30m	1	580272	193.285	5.98545e+06	936.028	1681.77	463746	529.057	1.11459e+07	4508.14	2020.87	432888	378.577	5.45848e+06	1700.16	2541.28	145.947	146.172	167.988	106.685	93.5157	83.5735	86.5033	77.8631	60.1747	64.7614	165.9	93.8703	93.8261
GI3015	Pocillopora	verrucosa	23-30m	2	782252	127.703	5.99565e+06	1393.2	1463.57	401513	496.147	1.0342e+07	5041.41	2365.36	374059	403.834	3.07507e+06	1938.48	2075.2	152.823	155.884	157.667	130.772	126.046	61.2689	77.596	76.3009	52.9821	45.566	190.551	158.606	126.932
GI3015	Pocillopora	verrucosa	23-30m	3	836044	124.068	4.72029e+06	1135.2	2393.22	684224	532.896	1.45634e+07	2216.74	2710.85	366219	732.267	2.7708e+06	1267.68	1895.39	97.5088	107.031	121.622	117.673	151.674	65.7162	97.9827	57.9244	108.481	47.9635	171.415	133.065	98.3634
GI3015	Pocillopora	verrucosa	23-30m	4	596996	75.4953	4.18234e+06	1283.6	1938.01	340862	599.295	6.18908e+06	3514.3	1868.16	279969	589.496	3.12904e+06	2055.31	2013.43	150.302	121.622	139.998	130.772	109.662	63.9873	78.3946	57.9244	51.9532	51.9532	65.7162	169.54	155.646
GI3015	Pocillopora	verrucosa	23-30m	5	685276	84.0977	2.8649e+06	964.054	2913.69	450517	689.034	8.21647e+06	2165.74	1920.81	329360	477.3	3.66817e+06	1899.85	2640.45	146.509	86	99.387	152.608	95.7969	65.7162	90.4918	95.493	43.9894	50.3292	59.4107	132.69	231.859
GI3015	Pocillopora	verrucosa	23-30m	6	416358	259.287	6.58222e+06	2243.64	2051.26	590773	668.346	1.85185e+07	5030.67	1703.89	276166	428.331	5.60669e+06	1148.75	2323.81	109.159	78.2448	123.799	94.6434	74.928	65.3359	92.399	72.0461	49.076	61.1332	74.817	122.538	141.299
GI3015	Pocillopora	verrucosa	23-30m	7	580022	64.5	3.07533e+06	3202.35	1395.78	506995	838.5	5.25354e+06	2335.79	1984.78	371449	698.062	5.34738e+06	3560.8	2215.54	145.156	118.196	114.128	127.848	109.51	80.2789	78.659	59.4107	30.6344	79.1327	36.4528	149.106	181.465
GI3015	Pocillopora	verrucosa	23-30m	8	510962	112.644	4.96261e+06	651.29	1687.02	267419	1256.54	7.10292e+06	1839.28	1272.29	374059	451.5	3.77718e+06	2459.88	2296.78	83.1827	105.172	82.1389	105.717	82.0187	80.0717	72.9055	74.092	50.985	61.0652	51.9532	121.175	152.846
GI3015	Pocillopora	verrucosa	23-30m	9	584432	118.932	7.32772e+06	1521.22	1375.54	527237	326.347	5.69321e+06	2956.13	1622.97	307800	471.38	2.09117e+06	1213.22	2328.88	121.791	86.1909	137.391	106.105	104.385	79.7079	76.0829	51.9532	47.9635	72.2763	72.2763	105.807	118.261
GI3015	Pocillopora	verrucosa	23-30m	10	367392	335.648	2.23402e+06	1733.98	1424.85	658718	381.042	8.71417e+06	2090.44	3226.86	351317	355.862	3.36116e+06	1423.45	3191.92	89.9695	73.0859	139.88	82.1389	86.6952	111.203	76.8972	68.014	54.1449	57.996	68.5007	140.857	103.906
GI3016	Pocillopora	verrucosa	23-30m	1	301327	84.0977	5.01698e+06	1771.25	2198.16	180886	511.14	4.42727e+06	1481.76	1421.72	290682	595.953	4.0753e+06	2964.56	2164.94	61.5499	129.032	125.676	150.875	90.216	68.5007	92.0838	73.6423	67.4622	79.1327	101.97	116.028	144.811
GI3016	Pocillopora	verrucosa	23-30m	2	415443	64.5	5.48213e+06	1398.45	1625.43	181154	487.519	3.12944e+06	4224.53	1840.68	293952	341.85	2.51463e+06	2143.3	1890.68	56.3211	94.9468	166.291	172	72.563	90.4918	62.0768	57.203	55.6577	80.2789	60.7926	137.908	130.322
GI3016	Pocillopora	verrucosa	23-30m	3	525398	108.122	6.11902e+06	1918.33	1272.29	258270	532.896	3.20537e+06	4544.7	1420.48	233953	381.642	4.88876e+06	2637.57	2075.31	64.9918	105.172	125.872	152.365	104.106	68.3186	95.7969	72.0461	53.8373	84.0195	69.7025	161.615	106.784
GI3016	Pocillopora	verrucosa	23-30m	4	563256	78.7323	3.61054e+06	1104.66	840.977	593116	532.896	2.6401e+06	2171.88	2124.01	290934	690.18	1.67359e+06	1252.1	2330.74	56.3211	106.415	97.0018	136.911	113.239	76.3009	90.216	27.3396	64.7614	76.735	55.9553	102.862	173.51
GI3016	Pocillopora	verrucosa	23-30m	5	333153	86.5358	2.54103e+06	1918.68	1312.92	586316	432.919	6.43244e+06	2252.52	2010.09	272249	695.405	3.22563e+06	3462.42	1805.72	89.2818	91.059	140.115	173.19	125.881	80.7431	80.3823	41.2617	72.563	80.3823	65.7162	81.5109	111.353
GI3016	Pocillopora	verrucosa	23-30m	6	639930	78.4676	6.33415e+06	1281.78	1543.83	306364	575.353	4.68174e+06	1887.64	2351.94	207941	419.25	2.6354e+06	1511.56	1278.42	67.6558	123.5	118.057	125.938	83.9206	84.1676	77.8631	36.9056	59.4107	77.328	58.3529	183.807	123.953
GI3016	Pocillopora	verrucosa	23-30m	7	513541	63.5251	3.97178e+06	2285.34	1625.45	225463	533.482	1.02365e+07	3565.35	1138.49	231860	962.11	2.2978e+06	1555.77	1517	52.8587	109.272	109.76	134.764	99.1623	68.7427	90.4918	51.9532	55.4334	56.6193	71.1763	64.44	106.667
GI3016	Pocillopora	verrucosa	23-30m	8	316304	83.85	2.84922e+06	699.58	1444.81	222454	1096.22	5.6855e+06	3595.12	2270.77	259045	544.404	3.30836e+06	692.887	2513.72	99.7172	68.1399	149.094	111.321	93.7375	63.2038	82.5235	72.9055	71.1763	72.1037	73.4729	125.02	110.304
GI3016	Pocillopora	verrucosa	23-30m	9	514956	106.376	1.76077e+06	1570.68	1933.15	481494	289.891	5.47311e+06	2084.06	1637.4	258390	392.338	2.96214e+06	1403.32	2230.63	60.2682	87.1863	132.147	182.411	84.0195	64.44	83.6232	46.1095	68.5007	66.5325	86.8865	76.8972	112.982
GI3016	Pocillopora	verrucosa	23-30m	10	433207	328.95	1.65647e+06	963.277	1486.65	329359	426.14	7.39673e+06	2230.92	1942.52	302699	309.667	8.4793e+06	719.862	2207.56	83.3308	110.655	141.632	172.858	76.0829	87.6479	75.8095	44.0837	83.772	95.1009	83.772	119.414	110.454
GI3017	Pocillopora	verrucosa	23-30m	1	1.12314e+06	111.344	4.72147e+06	2755.32	1598.52	584236	422.61	1.04624e+07	6130.74	971.576	315246	419.25	7.21976e+06	1847	1360.63	114.702	175.406	146.509	127.333	153.416	135.936	120.384	83.772	63.2694	115.057	131.685	101.521	130.417
GI3017	Pocillopora	verrucosa	23-30m	2	785039	91.2168	4.51235e+06	1049.98	1799.28	357331	325.39	6.2343e+06	4996.95	1377.49	338900	422.807	7.40928e+06	1376.5	1755.16	112.824	133.385	200.933	140.115	135.078	185.717	132.69	109.092	46.913	96.8746	102.133	102.862	182.287
GI3017	Pocillopora	verrucosa	23-30m	3	1.10621e+06	100.958	2.35322e+06	948.654	1826.2	538221	181.06	5.36516e+06	2432.39	1064.58	310019	540.262	6.93353e+06	2256.17	1851.33	120.058	146.312	167.473	225.813	138.479	137.757	146.946	106.316	61.1332	68.3186	78.659	98.5742	134.74
GI3017	Pocillopora	verrucosa	23-30m	4	1.07742e+06	151.128	2.22762e+06	1069.07	3541	645782	392.974	9.84758e+06	3015.18	2058.2	345053	795.654	6.95209e+06	1885.39	2243.35	147.208	131.898	163.4	165.697	137.001	116.706	125.12	63.662	60.7926	58.2817	108.749	93.026	126.309
GI3017	Pocillopora	verrucosa	23-30m	5	762407	137.129	3.80711e+06	2001.54	1862.89	337071	537.831	8.31292e+06	2947.33	3291.46	315636	238.65	3.70581e+06	2690.76	2898.75	139.498	145.947	129.286	197.467	127.226	136.91	148.352	70.6493	61.8758	64.44	108.328	119.031	136.028
GI3017	Pocillopora	verrucosa	23-30m	6	677247	136.063	3.74071e+06	1721.65	1232.56	492223	418.257	7.76085e+06	2218.69	2374.31	246246	488.372	5.201e+06	1746.27	4121.76	159.841	158.109	143.133	133.846	125.551	138.808	140.059	58.2817	81.5618	45.566	77.5425	109.851	135.936
GI3017	Pocillopora	verrucosa	23-30m	7	813828	106.766	6.18986e+06	2371.64	1039.91	477702	337.933	2.4881e+06	2694.37	1575.4	285707	325.39	5.83293e+06	1236.52	2787.27	125.938	146.228	102.441	112.824	156.285	172.261	131.432	81.3579	76.0829	55.9553	60.7926	92.399	118.261
GI3017	Pocillopora	verrucosa	23-30m	8	890834	124.068	2.76688e+06	1908.72	1822.62	485947	651.195	3.94081e+06	1463.4	2592.43	421632	206.097	3.36182e+06	2499.41	2194.56	167.988	148.984	134.214	128.201	133.065	130.576	112.54	83.5735	81.3579	57.996	43.3236	111.911	171.221
GI3017	Pocillopora	verrucosa	23-30m	9	891583	161	3.74999e+06	1232.27	1551.36	543970	1021.32	1.39519e+07	1858	1279.7	395768	447.799	3.35332e+06	901.617	2175.06	82.5381	106.105	130.74	184.628	144.092	122.876	174.083	70.884	75.1493	86.3592	97.9827	140.621	191.03
GI3017	Pocillopora	verrucosa	23-30m	10	1.2633e+06	495.686	3.51447e+06	2602.16	2108.39	334718	491.768	3.42115e+06	2082.62	1275.37	319559	459.356	3.92996e+06	1377.4	2168.25	140.584	108.062	109.76	117.568	139.435	113.422	178.232	63.7923	72.0461	87.9789	109.548	128.525	184.461
GI3018	Pocillopora	verrucosa	23-30m	1	847068	322.5	3.15257e+06	1933.15	2105.91	661861	558.624	6153171	3559.86	952.932	307934	501.692	1.14523e+07	2642.99	1875.16	142.124	81.0816	110.32	151.283	149.467	63.9873	130.322	44.0837	55.3584	54.3745	45.566	115.92	126.342
GI3018	Pocillopora	verrucosa	23-30m	2	715272	243.397	4.15411e+06	2503.03	2007.76	712571	764.726	8015393	2809.61	1804.18	331197	396.032	6.19731e+06	1344.39	2176.67	134.611	92.5361	115.239	139.498	156.789	73.6423	112.244	49.3292	36.9056	60.7926	62.9404	99.1623	144.092
GI3018	Pocillopora	verrucosa	23-30m	3	596663	60.8492	5.86834e+06	2425.34	1655.89	618481	1020.75	3.29613e+06	3017.87	1107.61	260102	349.135	1.5774e+06	665.945	3621.69	163.4	73.0859	209.286	129.635	173.988	91.5411	110.304	83.6232	50.985	42.8417	70.6493	141.914	143.167
GI3018	Pocillopora	verrucosa	23-30m	4	423222	96.75	4.2537e+06	1087.36	1488.43	744463	739.362	3600556	3431.87	1307.85	183239	438.647	6.37519e+06	1259.98	2714.56	138.7	92.3138	85.9044	100.701	178.698	78.7118	104.425	66.5325	38.664	55.0576	83.175	101.97	120.108
GI3018	Pocillopora	verrucosa	23-30m	5	889212	100.958	5.08638e+06	1411.06	1183.45	401639	736.007	5771291	1632.99	1268.93	171350	394.295	5.39731e+06	1440.47	3577.61	186.333	99.387	182.411	140.467	115.057	67.03	98.1521	58.7783	42.8417	48.9914	84.8066	103.946	144.811
GI3018	Pocillopora	verrucosa	23-30m	6	340392	122.55	4.64148e+06	1259.32	1611.85	502274	736.798	2.56562e+06	2914.17	2005.08	310279	316.313	6.54079e+06	1120.22	2995.97	134.275	79.0805	155.145	92.8464	99.5384	82.5235	106.277	40.0359	45.0159	57.6369	67.8306	114.188	143.573
GI3018	Pocillopora	verrucosa	23-30m	7	736073	167.327	3.36169e+06	894.669	1291.37	470513	1141.78	2.79798e+06	824.954	2153.71	274205	507.259	2.94986e+06	1515.46	1994.47	183.668	62.0155	116.409	93.9025	87.5056	61.8758	102.214	60.1747	49.5811	63.2038	35.6464	90.4458	119.865
GI3018	Pocillopora	verrucosa	23-30m	8	703373	142.777	1.6945e+06	2067.3	1809.8	391050	968.553	2481291	2682.31	1011.46	241269	796.516	4.03936e+06	2782.16	3468.81	92.3138	52.8587	151.364	166.662	56.7658	64.7614	118.471	47.703	38.7713	63.7923	101.234	107.25	158.711
GI3018	Pocillopora	verrucosa	23-30m	9	806922	86.0537	2.77838e+06	1922.49	3714.89	447394	789.355	3248023	2219.62	1513.94	282320	810.573	3.28327e+06	1789.34	1851.79	105.756	78.8724	191.231	97.0018	145.497	64.7614	119.31	56.7658	41.5625	49.5811	59.9673	98.0251	146.946
GI3018	Pocillopora	verrucosa	23-30m	10	1.00241e+06	95.8861	1.71319e+06	3165.87	1434.35	398634	563.185	3.52255e+06	2227.14	2120.2	203632	282.109	1.97367e+06	1587.54	1425.51	111.947	73.0859	100.497	91.1041	195.222	71.1763	123.348	55.6577	41.5625	47.9635	62.3438	102.336	140.621
GI3019	Pocillopora	verrucosa	23-30m	1	300530	467.753	8.01153e+06	1595.07	4133.89	300998	517.489	3.30627e+06	2271.32	873.136	288714	226.486	1.99968e+06	2247.75	1746.09	76.4922	89.6034	76.4922	92.4472	107.597	85.3435	121.175	59.4107	90.4918	67.4622	75.4251	107.597	123.348
GI3019	Pocillopora	verrucosa	23-30m	2	297160	458.499	4.61273e+06	1132.85	1797.1	362171	477.692	7.61983e+06	1718.56	1683.45	224148	589.214	1.9376e+06	1786.17	979.084	62.9362	83.9204	62.9362	87.9371	101.889	85.3435	100.535	83.5735	82.5738	49.5811	79.7079	65.0174	69.7621
GI3019	Pocillopora	verrucosa	23-30m	3	282230	536.985	2.91261e+06	1404.86	2248.08	347528	654.794	5.66759e+06	2364.96	1197.17	263774	516.322	1.37024e+06	1107.67	926.827	57.3333	98.64	57.3333	99.0142	91.5411	61.6068	90.0317	98.0251	84.0195	57.203	89.5229	58.7783	101.521
GI3019	Pocillopora	verrucosa	23-30m	4	243043	481.167	6.96621e+06	2418.6	2564.42	322171	509.713	4.1626e+06	3210.1	1722.67	218923	427.699	5.12598e+06	2872.79	2090.14	83.577	114.236	83.577	107.031	96.3157	72.0461	106.667	60.1747	81.5618	87.8372	87.6479	55.4334	76.3009
GI3019	Pocillopora	verrucosa	23-30m	5	343477	276.203	1.80494e+06	2606.22	1895.31	445947	510.203	1.91928e+07	4168.38	1458.61	215415	588.331	4.45485e+06	1965.04	1785.44	77.1874	96.1082	77.1874	101.595	112.392	80.2789	101.521	97.9827	75.1493	74.3717	64.44	47.703	78.7118
GI3019	Pocillopora	verrucosa	23-30m	6	338900	662.797	5.74614e+06	2228.53	2101.01	299453	718.039	4.99228e+06	2107.44	1251.72	252908	801.982	4.01949e+06	2284.32	1750.71	92.4472	96.3644	92.4472	114.128	98.1521	82.5738	91.9033	67.2773	100.658	51.552	81.6127	29.6704	102.336
GI3019	Pocillopora	verrucosa	23-30m	7	438001	609.823	4.37643e+06	4182.19	2255.34	348986	619.502	2.21272e+06	1864.04	854.911	312114	683.639	3.0471e+06	1286.71	1353.09	79.2881	67.6558	79.2881	103.399	110.115	74.9834	115.166	82.5738	97.9827	56.7658	85.9737	76.5725	85.5379
GI3019	Pocillopora	verrucosa	23-30m	8	450792	330.849	2.30891e+06	1660.3	2169.78	236434	500.031	5.23002e+06	3789.81	1167.9	299169	375.654	5.14493e+06	1744.7	1286.45	71.724	91.1041	71.724	83.577	110.454	86.4553	91.9033	89.3836	67.03	73.3598	75.8095	90.4458	90.4918
GI3019	Pocillopora	verrucosa	23-30m	9	259867	428.543	4.48883e+06	622.684	1240.45	296440	981.926	2.76779e+06	5118.59	2371.86	260746	383.545	2.15404e+06	1484.4	3052	86.2386	71.6667	86.2386	82.6873	102.983	92.9367	98.3634	74.928	69.2842	65.7162	49.076	109.51	95.1445
GI3019	Pocillopora	verrucosa	23-30m	10	313855	360.779	2.43464e+06	1690.34	1857.34	390265	716.676	6.56118e+06	4659.33	1080.22	234091	421.032	6.26318e+06	1209.65	1519.16	69.3354	77.9818	69.3354	81.5868	123.919	69.404	89.5229	84.0195	71.2929	84.0195	75.645	87.6479	86.5033
GI3021	Pocillopora	verrucosa	23-30m	1	513125	245.609	4.37329e+06	1158.78	1850.51	335504	813.519	6.22358e+06	4158.92	1686.94	399680	388.984	7.04959e+06	1173.9	2050.5	124.362	150.001	96.3217	125.382	108.749	67.4622	98.5742	135.936	28.8184	32.22	63.466	129.17	68.5007
GI3021	Pocillopora	verrucosa	23-30m	2	748138	284.459	7.04528e+06	668.937	2552.15	308598	499.823	5.25433e+06	3317.21	1670.86	270292	516.725	2.01968e+06	1162.15	1834.02	98.8481	130.991	92.5361	100.66	124.454	58.3529	102.133	56.7658	42.8417	40.3458	51.3098	101.521	117.345
GI3021	Pocillopora	verrucosa	23-30m	3	554853	360.854	5.85331e+06	1264	1341.99	441502	483.449	9.08313e+06	1672.28	1772.99	399544	310.137	4.21632e+06	1837.83	1685.36	115.701	141.05	159.016	109.76	128.687	45.566	122.266	43.8949	28.3829	51.9532	100.658	120.384	161.615
GI3021	Pocillopora	verrucosa	23-30m	4	665598	108.122	4.89046e+06	1756.86	2046.94	558751	862.975	8.36324e+06	1706.41	2173.8	250164	570.123	4.59561e+06	2893.34	1607	99.5109	172.239	139.498	91.7781	73.8112	51.552	86.6472	47.2658	39.1973	35.0592	51.3098	144.438	69.7025
GI3021	Pocillopora	verrucosa	23-30m	5	581686	78.4676	3.02292e+06	1338.43	1549.68	422290	851.522	5.81607e+06	1096.5	1280.3	378110	1029.52	2.76779e+06	2892.74	2468.34	128.105	182.05	124.461	70.2772	132.596	59.4107	98.1521	32.22	26.5693	29.3892	57.996	143.428	82.5235
GI3021	Pocillopora	verrucosa	23-30m	6	588259	98.2435	5.51258e+06	2698.2	1477.56	457592	632.1	2.9198e+06	1950.46	2425.23	359687	409.765	4.39838e+06	915.082	2059.89	134.367	163.224	152.041	91.4642	78.659	55.9553	103.466	44.0837	59.4107	37.5747	37.464	181.465	93.026
GI3021	Pocillopora	verrucosa	23-30m	7	547198	112.644	4.23161e+06	2422.08	1914.47	494432	245.1	7.36562e+06	2129.16	1398.03	346097	488.713	3.67732e+06	1255.48	2715.01	125.644	155.753	148.736	136.551	85.1486	60.5873	86.6952	39.1973	45.0159	48.9914	65.8424	157.027	123.112
GI3021	Pocillopora	verrucosa	23-30m	8	706369	190.466	3.69836e+06	2667.9	1888.8	518218	903.415	1.51155e+07	1533.15	1045.08	362295	836.513	3.58897e+06	967.844	1640.13	105.756	157.145	103.875	93.3759	87.6479	63.2694	75.8095	39.1973	45.566	62.9404	70.3548	126.539	109.851
GI3021	Pocillopora	verrucosa	23-30m	9	643716	114.839	2.79851e+06	1009.58	3201.31	418887	799.904	5.43508e+06	2599.69	1664.3	244285	628.337	3.83756e+06	1401.89	2379.81	136.761	210.851	153.226	129.635	85.1486	73.8112	77.328	82.5738	46.913	51.9532	82.5235	122.13	137.395
GI3021	Pocillopora	verrucosa	23-30m	10	731622	225.289	3.64831e+06	1925.6	1613.79	368307	799.644	4.44021e+06	2699.28	870.774	384646	899.7	4.91281e+06	2010.62	1743.98	88.9129	148.099	137.898	137.6	103.906	61.8758	82.5235	65.2087	26.5693	43.6102	110.454	173.988	110.115
GI3022	Pocillopora	verrucosa	23-30m	1	385281	287.658	4.43132e+06	819.531	2496.62	537312	706.709	5854592	3187.34	1328.95	577687	538.758	2.66167e+06	1750.08	3070.67	132.147	109.723	122.699	97.0018	92.264	95.1445	89.0112	101.889	72.2763	90.0317	86.5033	73.4729	137.001
GI3022	Pocillopora	verrucosa	23-30m	2	548363	354.75	2.04647e+06	665.945	2631.7	623430	440.162	3.91637e+06	3844.55	2128.59	433265	480.081	7.73968e+06	1558.5	2932.06	138.345	134.03	129.794	76.4922	87.1252	65.8424	99.5384	59.9673	55.9553	87.7899	98.0251	93.338	184.303
GI3022	Pocillopora	verrucosa	23-30m	3	419020	196.91	1.77135e+06	881.836	2283.64	719899	389.678	1.05632e+07	783.615	1944.28	455228	357.088	1.98726e+06	1172.69	1367.72	150.82	127.848	81.1829	114.164	94.5315	92.8026	153.47	91.5864	53.1386	68.3186	78.023	89.5229	103.104
GI3022	Pocillopora	verrucosa	23-30m	4	454840	194.037	3.65706e+06	1173.97	1207.25	603056	536.902	8.49878e+06	2408.16	1696.99	276439	453.752	7.48129e+06	1973.87	3008.77	107.72	111.8	108.933	117.673	87.8372	105.532	143.428	69.404	64.44	78.659	81.1535	51.9532	124.154
GI3022	Pocillopora	verrucosa	23-30m	5	384657	220.624	2.18697e+06	2146.29	2235.56	480708	923.454	8.17255e+06	3732.2	1780.25	360728	322.5	6.95013e+06	2509.51	2749.34	108.518	101.595	116.691	132.798	160.403	67.2156	121.175	74.928	72.0461	60.7926	78.2886	71.1763	152.982
GI3022	Pocillopora	verrucosa	23-30m	6	747139	132.97	2.52836e+06	882.496	1974.37	565923	665.882	6.25848e+06	2007.64	1006.3	417064	611.901	6.33899e+06	2183.88	1731.97	147.208	112.386	100.824	114.81	187.873	101.97	92.8026	77.8631	64.44	54.6792	90.0778	176.335	198.743
GI3022	Pocillopora	verrucosa	23-30m	7	756791	155.337	3.72712e+06	2855.1	2390.58	592069	730.76	6.06975e+06	1893.89	1820.83	331450	273.726	4.00381e+06	4287.95	2574.09	134.764	133.508	131.305	70.8014	189.633	96.66	111.315	60.5873	53.1386	79.916	135.936	76.735	89.5229
GI3022	Pocillopora	verrucosa	23-30m	8	820027	135.603	4.13058e+06	3109.33	2475.9	658721	605.407	5.02404e+06	2037.14	775.718	368572	122.72	3.1331e+06	2203.79	1955.58	140.73	153.226	138.374	79.9589	80.3823	84.7576	86.6952	62.2105	72.2763	79.1327	55.0576	68.3186	100.369
GI3022	Pocillopora	verrucosa	23-30m	9	542205	171.381	3.41383e+06	1630.36	1705.94	487373	621.346	2.71133e+06	2977.11	781.755	357592	282.919	2.79707e+06	1354.56	2452.26	191.381	129.286	166.291	108.176	93.8703	83.772	157.239	62.2105	44.7383	61.8758	46.913	54.3745	118.296
GI3022	Pocillopora	verrucosa	23-30m	10	449931	282.698	2.82007e+06	1430.45	1353.73	374845	501.941	1.47689e+06	2513.25	1246.52	346089	328.697	5.41156e+06	4424.25	2773.69	164.103	143.591	80.3178	101.352	91.5411	79.7079	169.147	45.108	54.6792	67.2156	116.171	95.406	230.331
GI3023	Pocillopora	verrucosa	23-30m	1	534676	285.211	4.73872e+06	1942.04	1955.71	378008	667.38	2.59645e+06	1754.5	2909.72	284661	200.884	2.83824e+06	1654.07	2636.25	120.571	91.1041	111.542	138.937	104.425	103.104	83.6232	56.8389	95.1009	67.8306	89.7545	95.1445	108.94
GI3023	Pocillopora	verrucosa	23-30m	2	305777	612.348	3.865e+06	1181.46	1770.7	624873	713.884	5.44383e+06	2559.06	2662.73	326494	466.991	7.49227e+06	2180.82	2079.11	106.685	120.571	128.841	120.434	92.0838	75.4251	74.9834	53.1386	74.7615	55.0576	73.8112	57.9244	142.702
GI3023	Pocillopora	verrucosa	23-30m	3	240340	402.765	2.63344e+06	3674.21	1925.73	718856	676.851	4.85894e+06	2194.38	1009.34	279696	618.561	5.51154e+06	1465.9	3442.17	167.596	121.25	102.561	106.531	127.226	86.5033	79.1327	66.345	58.3529	55.6577	65.7162	49.3292	180.984
GI3023	Pocillopora	verrucosa	23-30m	4	432756	323.38	4.56881e+06	3632.33	1533.6	566315	651.578	4.69958e+06	3312.88	3680.03	213822	466.59	5.78261e+06	1765.93	3116.6	185.006	77.6121	143.362	109.76	111.911	84.0195	89.3836	47.5286	69.7025	39.1973	59.3408	89.7545	129.523
GI3023	Pocillopora	verrucosa	23-30m	5	288946	650.066	4.75244e+06	2275.56	1583.76	780275	524.675	4448270	1893.35	2532.85	242199	348.539	1.95851e+06	2706.48	1515.42	127.72	74.7535	95.2924	128.105	113.568	65.8424	89.5229	54.3745	75.645	72.1037	49.5811	69.6429	149.551
GI3023	Pocillopora	verrucosa	23-30m	6	230268	254.647	3.81116e+06	2349	1938.88	514168	888.509	1.58417e+06	2194.59	3160.17	231096	602.1	3.21426e+06	916.263	2706.73	81.486	101.352	158.109	139.969	98.3634	91.9033	101.234	46.5576	59.4107	55.0576	103.305	93.8703	132.251
GI3023	Pocillopora	verrucosa	23-30m	7	285458	368.071	3.16303e+06	2342.87	1958.6	615733	641.702	5529830	3679.48	3231.61	241400	324.622	4.09085e+06	1522.42	1298.44	93.9025	90.5159	118.057	144.048	101.889	94.3997	102.983	55.3584	70.884	51.9532	114.732	114.768	135.936
GI3023	Pocillopora	verrucosa	23-30m	8	226755	571.399	4.45485e+06	3171.64	1693.85	771773	384.682	3.82697e+06	1958.35	1817.5	276950	392.338	5.72667e+06	2000.54	2217.32	107.337	79.9589	103.399	123.3	93.7375	99.5384	84.8066	42.5499	49.076	52.1924	100.865	65.7793	98.49
GI3023	Pocillopora	verrucosa	23-30m	9	241846	347.528	3.99792e+06	1786.59	2357.01	669843	703.316	2.75451e+06	2769.96	1743.77	360074	285.116	8.16236e+06	1864.62	2784.26	105.484	85.9044	180.691	111.947	80.1236	88.4027	118.296	47.2658	69.6429	63.9873	82.5738	113.018	165.499
GI3023	Pocillopora	verrucosa	23-30m	10	305649	673.255	4.53705e+06	1142	1416.49	588926	788.511	2.84144e+06	2958.95	1329.47	347019	575.823	3.83651e+06	1043.55	1684.85	109.76	74.423	189.287	166.415	79.7079	94.0912	97.8555	65.7793	67.8306	56.8389	16.8039	111.353	118.577
GI3024	Pocillopora	verrucosa	23-30m	1	379540	104.998	6.38277e+06	1811.57	2443.33	305591	301.015	4.19397e+06	2352.08	1122.76	565932	237.164	4.52137e+06	1618.89	1953.88	83.577	111.947	88.9129	199.125	129.041	130.417	113.422	85.1486	49.5811	62.2105	89.7545	103.946	72.2188
GI3024	Pocillopora	verrucosa	23-30m	2	525398	215.569	5.59022e+06	1834.57	2783.24	418516	497.487	3.54832e+06	1857.78	1626.22	820003	398.702	4.54895e+06	1964.23	1888.09	106.685	131.898	139.763	197.03	123.953	108.021	104.901	79.4992	52.9036	57.4203	73.8112	90.0317	139.107
GI3024	Pocillopora	verrucosa	23-30m	3	451221	253.445	6.75892e+06	2545.1	1264.27	706423	474.371	2.11548e+06	1789.76	1786.94	778312	390.478	4.14104e+06	1686.4	1643.64	91.059	151.065	91.9123	117.848	96.8746	113.678	99.5384	72.2763	55.3584	56.6193	65.7162	141.328	120.384
GI3024	Pocillopora	verrucosa	23-30m	4	343595	225.75	2.53162e+06	2358.87	3742.17	555729	487.519	1.71058e+06	2919.96	1252.65	575726	706.621	5.16571e+06	1733.79	2534.92	100.128	115.559	98.1389	146.172	112.54	110.304	104.782	74.3717	53.6054	37.9047	59.3408	100.865	98.0251
GI3024	Pocillopora	verrucosa	23-30m	5	851686	123.9	4.87046e+06	2150.63	2181.97	554952	423.151	2.17116e+06	1230.99	1457.7	450257	971.705	4.78721e+06	1477.66	1977.91	110.32	121.892	87.7031	107.031	110.115	144.035	98.49	84.8066	50.3292	51.9532	49.5811	123.953	79.4992
GI3024	Pocillopora	verrucosa	23-30m	6	773182	326.411	5.56212e+06	2623.78	1647.28	648655	226.118	5.30961e+06	1674.52	1277.1	620043	677.281	3.69209e+06	1767.3	2072.45	87.3746	180.805	77.1874	80.7261	104.425	114.768	104.901	84.0195	41.5625	42.8417	103.305	62.9404	85.0998
GI3024	Pocillopora	verrucosa	23-30m	7	722927	295.928	3.82815e+06	2559.83	2146.41	610501	243.824	1.25536e+06	3836.77	1051.33	339954	494.636	4.72095e+06	2795.37	2214.76	89.7866	142.816	107.031	101.311	143.428	99.3714	109.662	65.7162	47.9635	34.5821	114.732	69.6429	124.454
GI3024	Pocillopora	verrucosa	23-30m	8	387694	366.346	5.8737e+06	998.313	3247.43	508158	628.834	2.6716e+06	6160.81	1315.94	450516	504.586	3.40351e+06	1947.17	2537.51	120.4	124.064	100.005	175.711	185.717	118.191	92.399	96.8317	54.6792	37.5747	100.865	101.029	106.978
GI3024	Pocillopora	verrucosa	23-30m	9	603028	129.804	2.15521e+06	1291.61	1514.65	382948	394.295	4.8574e+06	2881.56	1525.71	535870	452.65	4.19083e+06	2449.81	2169.23	164.628	111.837	129.286	149.754	167.544	85.3435	76.8972	76.1374	40.1394	40.3458	82.5738	118.577	80.8972
GI3024	Pocillopora	verrucosa	23-30m	10	466988	77.9356	5.83907e+06	3306.03	1356.03	403866	414.058	3.82593e+06	4098.57	826.456	486460	200.054	1.40788e+06	1889.75	2118.12	130.991	79.0805	85.0874	189.2	168.039	98.5742	87.7899	75.8095	43.8949	47.703	16.8039	120.349	93.1152
GI6030	Pocillopora	verrucosa	23-30m	1	539022	554.168	2848766	1760.73	1170.69	570914	394.251	17781630	2703	1720	521204	417.365	6543466	1853.82	1304.53	65.7162	96.1863	59.4107	158.58	59.4107	121.209	116.171	70.3548	62.2105	49.245	97.5154	86.4553	141.475
GI6030	Pocillopora	verrucosa	23-30m	2	448919	403.691	2745269	798.154	1289.22	416409	710.517	15967834	1596.31	938.818	391832	442.631	3.8965e+06	2834.6	1891.43	54.755	112.724	51.9532	183.829	77.8098	101.97	98.0251	35.1774	56.7658	53.1386	158.528	158.946	136.667
GI6030	Pocillopora	verrucosa	23-30m	3	446529	514.379	2.08601e+06	1245.03	1348	512660	878.61	16780688	1745.23	947.835	458061	362.873	4.35632e+06	2035.83	2152.28	51.9532	68.5007	68.014	70.1775	94.0912	114.768	80.0717	93.5157	60.1747	57.4203	132.971	45.566	195.987
GI6030	Pocillopora	verrucosa	23-30m	4	514045	304.126	4.23014e+06	960.957	1475.7	592318	553.186	16749496	941.833	1023.82	438759	610.154	4.01512e+06	1706.9	2195.11	35.6464	74.9834	62.0768	67.5238	79.7079	94.0912	79.1327	87.9789	66.5325	37.5747	123.752	91.1319	110.867
GI6030	Pocillopora	verrucosa	23-30m	5	388430	528.752	2639409	917.432	1495.58	560446	523.59	4282128	824.941	1093.24	522452	576.335	3.39083e+06	1916.13	2261.29	39.1973	90.216	49.5811	79.1327	71.5835	119.865	86.5033	75.1493	70.1775	43.8949	141.328	156.71	139.435
GI6030	Pocillopora	verrucosa	23-30m	6	424175	216.978	1780715	895.271	1711.19	670166	768.971	11292985	1165.22	1152.99	480808	681.536	4683829	1488.45	2413.14	48.9065	99.246	58.7783	104.901	72.2763	108.328	94.3997	52.9821	65.7793	37.464	83.1251	138.568	105.729
GI6030	Pocillopora	verrucosa	23-30m	7	324934	517.677	2.52741e+06	687.451	1746.18	453272	298.356	21517918	715.081	1158.92	505605	516.977	2.8861e+06	1502.67	2457.67	32.8581	136.637	69.7621	114.297	69.404	134.091	98.3634	51.9532	51.9532	46.5576	66.345	109.358	279.776
GI6030	Pocillopora	verrucosa	23-30m	8	475796	599.617	2.92958e+06	1980.05	1848.97	476489	486.816	7442803	1978.26	1243.51	347244	476.591	3.58837e+06	1595.86	2519.11	37.5747	100.658	46.1995	116.563	85.9737	139.524	115.274	61.2689	80.8972	47.5286	96.1863	124.754	120.694
GI6030	Pocillopora	verrucosa	23-30m	9	482398	488.746	3.7878e+06	1766.76	2119.76	496970	1096.91	3.84924e+06	1430.33	1361.43	454423	633.222	4423905	1368.18	2661.15	48.3085	97.5154	57.9244	141.914	98.6585	111.241	118.191	35.1774	51.9532	61.1332	125.65	106.277	201.255
GI6030	Pocillopora	verrucosa	23-30m	10	401174	354.289	1.93809e+06	1092.38	2280.95	481484	667.143	18258472	1422.54	1695.65	520624	715.343	4.85065e+06	1750.64	3411.38	49.3292	101.029	57.203	100.369	88.7776	117.026	115.418	47.703	50.3292	34.8215	98.1521	115.31	95.1445
GI6031	Pocillopora	verrucosa	23-30m	1	822124	175.45	1.91824e+06	1195.65	836.32	555928	540.94	5163034	2531.09	1890.8	293541	648.815	2.76512e+06	1937.83	1611.04	59.1305	71.1763	43.2277	79.1327	120.694	99.0365	123.112	82.5738	49.245	55.9553	99.246	127.585	102.214
GI6031	Pocillopora	verrucosa	23-30m	2	590723	365.558	947068	1134.19	884.918	432107	441.894	4.80954e+06	2255.53	924.36	348628	368.715	5.86577e+06	1323.95	1829.83	44.7383	78.3946	40.9587	126.408	107.597	129.811	101.193	100.658	52.5887	53.1386	46.5576	129.971	172.911
GI6031	Pocillopora	verrucosa	23-30m	3	627155	221.928	1.5827e+06	1644.86	943.087	286026	565.872	3.79583e+06	2152.28	957.508	318562	530.803	5.71549e+06	1555.52	1895.8	38.664	72.0461	58.7783	116.028	100.535	97.9827	91.5864	90.4458	63.662	47.9635	94.7947	155.62	121.619
GI6031	Pocillopora	verrucosa	23-30m	4	433262	108.322	1.32514e+06	2046.83	1063.44	414158	1180.24	4.1791e+06	1656.89	1219.14	259441	798.044	1.55293e+06	1783.8	2176.63	32.8581	91.1319	46.5576	135.078	95.7969	118.821	128.654	70.1183	58.3529	68.014	82.0187	127.617	137.908
GI6031	Pocillopora	verrucosa	23-30m	5	553850	121.853	1.21455e+06	1810.75	1130.64	654881	1148.71	6722105	1700.66	1373.01	227773	414.491	1.42013e+06	2714	2331.06	31.831	93.026	63.662	140.237	122.436	111.241	129.459	75.8095	67.4622	53.1386	72.1037	98.5742	265.145
GI6031	Pocillopora	verrucosa	23-30m	6	473292	92.0558	1.58932e+06	2433.62	1152.38	462178	587.907	2.4655e+06	1069.64	1413.04	343595	699.732	4.99337e+06	1829.83	2351.44	45.566	102.62	51.9532	116.171	67.4622	137.908	110.115	59.4107	57.7089	59.1305	92.6234	135.722	280.014
GI6031	Pocillopora	verrucosa	23-30m	7	426660	61.9578	2.98865e+06	1122.25	1186.72	543149	785.604	1.06522e+06	1555.68	1487.18	291712	403.691	5.36719e+06	1828.67	2371.16	32.6043	114.732	66.5325	101.889	105.964	139.107	105.689	81.5109	55.0576	36.6799	86.5033	84.0195	100.906
GI6031	Pocillopora	verrucosa	23-30m	8	499022	96.286	2.56616e+06	1039.17	1328.22	428240	324.073	4247629	1960.86	1586.96	357474	432.367	2248578	2095.65	2437.98	40.4486	85.1486	57.203	141.24	119.414	137.395	112.724	93.026	55.0576	62.9404	63.2038	139.524	211.928
GI6031	Pocillopora	verrucosa	23-30m	9	559304	72.7143	3101601	1776.23	1578.59	333136	831.251	4.65169e+06	4596.58	1608.84	250075	698.074	1.66729e+06	2500.09	2478.26	36.1094	79.1327	52.9821	125.551	91.5864	110.454	130.481	72.0461	57.7089	35.6464	52.9036	98.1521	173.223
GI6031	Pocillopora	verrucosa	23-30m	10	587094	144.429	3732980	1174.72	1585.76	397091	455.216	2.431e+06	2652.71	1636.65	364299	286.087	3.69328e+06	1657.46	2748.6	34.702	95.1445	54.6792	95.7969	109.737	129.811	89.662	73.4729	69.404	46.913	47.2658	129.459	115.274
GI6032	Pocillopora	verrucosa	23-30m	1	309691	224.685	1.43194e+06	2166.07	1964.72	561374	710.517	7301026	1133.77	1202.74	439163	639.199	4115777	1450.67	3072.91	57.6369	79.916	65.7162	163.86	129.041	102.214	135.722	54.755	92.6234	71.5835	49.5811	115.057	176.57
GI6032	Pocillopora	verrucosa	23-30m	2	313784	296.407	1663513	1157.08	2756.07	578351	889.751	2577500	2598.98	1195.85	227318	432.367	4.612e+06	2484.35	3442.89	51.9532	98.0251	67.8306	112.724	138.628	94.0912	127.096	49.7483	78.3946	65.8424	51.552	110.867	127.975
GI6032	Pocillopora	verrucosa	23-30m	3	504940	340.635	3.85963e+06	1560.53	2385.07	531318	981.08	6814732	2366.37	1423.7	178185	471.165	4.23818e+06	1672.64	2541.9	42.8417	94.3997	72.9625	93.8261	134.06	91.7224	161.409	63.466	72.563	67.03	58.3529	148.771	173.151
GI6032	Pocillopora	verrucosa	23-30m	4	414131	319.798	3.85207e+06	2127.44	2285.19	507668	653.986	5673430	1744.15	1315.89	221856	655.368	3576553	1459.11	3274.24	48.9914	91.7224	64.7614	83.5735	126.046	126.046	135.477	51.9532	81.1535	53.6054	24.6225	121.483	157.318
GI6032	Pocillopora	verrucosa	23-30m	5	412775	265.878	2413039	1089.56	2715.65	477843	385.332	4847817	1173.91	1162.79	344051	496.247	5.56001e+06	1175.72	2398.01	58.3529	120.659	71.5835	173.39	97.8979	120.108	164.492	78.3946	72.1037	51.9532	51.9532	93.8261	128.396
GI6032	Pocillopora	verrucosa	23-30m	6	354062	301.855	1.82278e+06	1733.96	1622.44	463963	666.709	6.36814e+06	4441.01	1459.11	273508	1102.57	3.22164e+06	1539.8	4413.52	51.0664	85.5379	81.1535	94.2235	97.8555	97.8979	179.162	80.7431	65.7162	61.6068	103.786	85.5379	191.616
GI6032	Pocillopora	verrucosa	23-30m	7	367490	264.239	2.16729e+06	1542.1	1500	606192	781.536	4.08553e+06	4707.41	2242.61	230962	324.073	2723530	2363.17	2714.95	77.596	95.1009	69.404	87.7899	131.685	129.683	158.265	72.563	66.8439	69.7025	98.3634	87.6479	149.856
GI6032	Pocillopora	verrucosa	23-30m	8	226635	434.955	2.00472e+06	2304.76	1155.24	393201	1465.89	4.74385e+06	5243.59	1610.02	246006	1023	3970692	1293.61	3561.24	43.2277	103.946	57.6369	158.606	139.792	108.175	158.606	61.8758	86.3592	63.7923	102.214	97.9827	148.883
GI6032	Pocillopora	verrucosa	23-30m	9	286031	342.12	2.94092e+06	2481.02	1930.75	618466	1067.22	9976352	3320.89	1936.73	293541	628.227	6.09687e+06	3417.54	2444.18	64.7614	91.5864	61.0652	126.408	105.177	143.341	167.767	57.996	74.3717	52.1924	78.3946	97.9827	181.465
GI6032	Pocillopora	verrucosa	23-30m	10	221640	358.758	1.95274e+06	1542.1	1909.7	257126	1245.71	5.52362e+06	2625.4	1391.47	363616	317.753	3287801	2304.45	2731.96	77.596	134.555	46.4683	183.919	111.353	128.783	150.299	54.6792	59.4107	62.0768	68.5007	114.768	172.718
GI6082	Pocillopora	verrucosa	23-30m	1	238477	165.245	1424383	1047.09	1263.86	162477	523.105	3.86436e+06	2594.89	1005.89	173389	357.95	3.40122e+06	1826.21	1763.01	52.9821	133.501	67.2773	76.3009	100.658	86.5033	89.7545	43.9894	41.2617	45.0159	95.9702	95.9702	80.8972
GI6082	Pocillopora	verrucosa	23-30m	2	221634	167.206	1.8516e+06	1759.79	1225.32	147452	625.859	3.84357e+06	2054.66	1327.69	202515	373.884	4674377	1603.54	1500.16	43.8949	130.322	72.0461	73.4729	109.548	81.5109	90.9951	47.9635	42.8417	45.108	68.3186	63.9873	149.523
GI6082	Pocillopora	verrucosa	23-30m	3	266921	205.843	2.65595e+06	1380.56	1598.67	312455	627.708	3.64508e+06	2327	968.55	126292	376.875	3760390	1765.69	2072.64	42.5499	118.191	71.3511	87.2204	112.54	81.5618	93.338	54.3745	43.6102	50.3292	49.5811	79.4992	105.177
GI6082	Pocillopora	verrucosa	23-30m	4	221415	209.332	3885626	1761.81	1296.53	210499	682.757	4.68194e+06	3041.38	1000.94	209800	405.392	2.7689e+06	2054.2	1897.79	39.1973	137.908	90.4458	68.3186	115.274	94.5315	95.1445	55.3584	50.985	50.3292	115.92	100.038	74.928
GI6082	Pocillopora	verrucosa	23-30m	5	188876	210.54	1620980	1297.08	1076.03	154299	686.143	3.02504e+06	2433.62	1530.1	184325	411.07	5123809	1348.53	2631.87	58.3529	115.992	52.1924	78.659	124.321	108.021	95.7969	59.3408	53.1386	53.8373	96.8317	91.1319	168.877
GI6082	Pocillopora	verrucosa	23-30m	6	311514	247.831	3515589	1361.95	2055.24	228926	817.413	5229669	2478.74	1299.45	211399	519.632	2.69659e+06	1940.63	1595.12	53.8373	59.4107	57.7089	109.548	125.65	115.992	95.7969	59.3408	55.0576	57.203	99.3714	59.4107	100.038
GI6082	Pocillopora	verrucosa	23-30m	7	244838	253.037	2518899	1550.96	1245.22	149280	948.078	5.89791e+06	3351.28	990.025	149511	567.917	2.45746e+06	1656.89	1871.58	49.076	77.8631	71.3511	86.8865	127.975	117.309	98.49	64.7614	55.4334	59.1305	126.309	47.5286	110.867
GI6082	Pocillopora	verrucosa	23-30m	8	266725	263.965	1.48487e+06	1983.98	1130.64	260772	1064.64	2.67958e+06	3717.39	1472.65	122874	588.953	3108690	1152.17	1952.29	64.7614	54.3745	42.8417	121.175	129.715	118.471	99.4967	65.2087	55.4334	60.1747	198.513	129.811	171.076
GI6082	Pocillopora	verrucosa	23-30m	9	201385	264.787	3.46124e+06	1988.74	1382.61	152918	1084.85	2.98298e+06	1525.61	1667.12	223906	760.494	4.05529e+06	2180.1	1720	66.5325	88.2146	48.9065	91.9484	132	122.334	113.714	72.7345	59.4107	68.3186	166.25	101.889	120.349
GI6082	Pocillopora	verrucosa	23-30m	10	147679	338.823	1.74867e+06	2238.28	1691.19	186586	1191.39	4161618	3046.04	1323.41	142444	834.729	4.0378e+06	2050.06	1433.13	54.8308	103.906	51.9532	108.634	135.048	133.221	114.768	78.659	66.8439	70.884	150.85	66.5325	115.849
GI6084	Pocillopora	verrucosa	23-30m	1	379547	190.302	1.70557e+06	1677.3	1004.95	269440	775.256	3.23582e+06	3182.91	1623.32	239843	417.017	3.33695e+06	1419.55	2148.77	35.0592	60.5873	46.4683	83.5735	156.206	92.9367	160.143	69.7025	49.5811	58.3529	69.2243	125.12	163.48
GI6084	Pocillopora	verrucosa	23-30m	2	352499	158.99	2859163	1667.26	1031.18	289449	373.302	6527398	1429.67	1349.4	229367	412.828	5665396	1049.35	1419.72	31.7003	92.399	67.2773	104.146	149.467	82.5738	109.548	49.7483	41.5625	76.0829	65.7162	118.156	102.214
GI6084	Pocillopora	verrucosa	23-30m	3	356139	204.961	4158310	3145.64	805.521	538825	301.855	12146953	1501.42	1851.27	267820	586.241	2370506	1761.4	1961.95	37.5747	69.404	40.7554	67.2773	104.106	91.5411	166.774	80.1236	49.5811	80.8972	55.4334	132.596	84.0195
GI6084	Pocillopora	verrucosa	23-30m	4	522442	154.133	1.24196e+06	940.829	609.083	316060	418.751	2.10208e+06	1295.99	1575.45	228456	306.853	2.24622e+06	1984.1	1803.82	28.9622	57.7089	58.2817	68.5007	100.369	95.0572	161.1	75.645	38.7713	46.1995	33.7311	108.52	127.226
GI6084	Pocillopora	verrucosa	23-30m	5	356790	306.853	2.28828e+06	2352.75	917.432	453041	568.936	2.81285e+06	3277.49	1693.42	250089	640.331	4366249	1766.36	1556.28	31.831	35.6464	37.5747	76.8972	132.565	80.7431	149.245	72.0461	40.0359	99.3714	49.076	95.2754	143.08
GI6084	Pocillopora	verrucosa	23-30m	6	253031	217.478	3.26653e+06	1942.58	1236.07	594371	643.772	3063794	1646.01	1558.71	282387	540.672	2.96124e+06	1993.02	1469.6	51.3098	65.7162	69.1643	120.108	144.035	69.7621	206.871	81.2046	32.8581	55.4334	59.9673	75.645	153.713
GI6084	Pocillopora	verrucosa	23-30m	7	258084	129.908	2469277	2369.66	1260.87	312673	655.368	1.30246e+06	2545.33	1629.27	221175	484.579	3.28591e+06	2188.32	1322.52	37.9047	91.7224	66.8439	86.4553	83.9206	88.1675	169.147	74.3717	28.8184	68.5007	74.3717	127.91	110.717
GI6084	Pocillopora	verrucosa	23-30m	8	355432	138.542	2.65122e+06	1133.77	1205.3	484691	841.556	4859632	2551.73	1461.54	276703	807.024	9155938	1897.41	1516.76	31.0384	59.4107	61.0652	75.4251	161.615	76.1374	149.467	48.9914	36.9056	69.2243	57.0576	127.65	152.846
GI6084	Pocillopora	verrucosa	23-30m	9	334506	167.206	2224476	1170.69	1302.35	541336	889.873	6832218	1804.48	1740.89	264876	305.552	3.65406e+06	1045.74	1633.33	30.6344	67.8306	31.831	116.171	132.971	85.6834	150.437	82.0187	32.8581	76.0829	34.8215	115.274	104.742
GI6084	Pocillopora	verrucosa	23-30m	10	392296	202.294	2.06427e+06	1045.74	982.117	590029	724.648	5.29819e+06	2890.57	1544.85	186815	482.031	4245739	1011.51	1440.04	36.6799	75.645	45.108	97.5154	169.662	68.7427	187.519	46.913	26.5693	74.092	61.0652	161.615	57.203
GI6085	Pocillopora	verrucosa	23-30m	1	358838	150.808	2625704	2019.87	1409.69	367724	630.126	6197531	2107.35	1372.32	286949	749.944	3164928	1818.04	2652.17	54.1449	62.9404	57.4203	142.177	61.6742	94.3997	91.9484	63.466	37.5747	40.9587	34.702	60.5873	76.1374
GI6085	Pocillopora	verrucosa	23-30m	2	153831	125.657	1.15123e+06	1196.44	1522.36	487863	613.941	4.73487e+06	1882.29	1639.83	225733	390.467	4.79441e+06	1580.24	2536.13	60.5873	45.566	65.7793	100.535	62.3438	113.422	92.9367	28.3829	55.3584	42.8417	40.0359	74.3717	92.264
GI6085	Pocillopora	verrucosa	23-30m	3	231185	121.853	2.83459e+06	1361.95	1893.3	377497	625.975	3.37948e+06	2062.47	1847.95	253950	531.348	1.99338e+06	2821.73	2558.39	46.5576	61.0652	62.9404	75.1493	76.5725	120.969	101.889	29.6704	55.4334	44.831	41.9603	77.8631	95.4495
GI6085	Pocillopora	verrucosa	23-30m	4	181608	103.885	1448485	1599.41	1785.52	391381	609.085	1397918	2188.86	1675.6	286251	277.084	3.76559e+06	1720	1995.86	43.3236	59.3408	49.5811	100.038	93.8703	122.605	110.867	36.1094	66.345	44.831	48.3085	80.1236	98.0251
GI6085	Pocillopora	verrucosa	23-30m	5	327664	231.512	2.93903e+06	1353.07	891.304	331077	1083.55	4912562	1337.44	1732.73	162035	617.294	2.61247e+06	1478.9	2743.35	47.9635	52.9821	48.9065	105.689	95.7969	131.243	116.171	36.4528	68.5007	47.2658	52.1924	82.4228	100.865
GI6085	Pocillopora	verrucosa	23-30m	6	254637	138.542	1.92769e+06	2017.41	1045.29	481276	548.122	1716443	1407.85	1344.67	253031	277.084	2965023	1662.58	2050.86	60.5873	44.0837	62.3438	114.768	103.466	153.416	135.048	41.2617	70.6493	50.3292	53.1386	86.6952	104.106
GI6085	Pocillopora	verrucosa	23-30m	7	353833	140.36	2.47259e+06	1582.63	820.345	353412	377.739	3.67721e+06	1453.27	2823.24	190684	358.758	3.21455e+06	1100.78	2571.1	51.3098	72.9625	55.0576	94.2235	136.698	174.179	136.91	47.9635	72.2188	50.985	54.1449	103.305	104.742
GI6085	Pocillopora	verrucosa	23-30m	8	230958	134.564	2.19612e+06	1878.26	1759.93	270323	679.247	4382317	5518.69	1450.18	213440	295.428	3.35633e+06	2046.71	2713.56	47.9635	63.9873	57.9244	77.596	144.351	178.628	138.118	52.1924	72.9055	62.3438	55.0576	105.807	114.188
GI6085	Pocillopora	verrucosa	23-30m	9	144730	73.2106	1.67296e+06	1799.23	935.034	396390	870.286	3513226	1956.52	990.025	246673	763.725	3.43194e+06	1030.03	2131.43	48.3085	52.9036	55.6577	76.8972	147.875	184.798	148.128	63.7923	74.092	73.4729	60.5873	105.964	139.524
GI6085	Pocillopora	verrucosa	23-30m	10	232328	72.7143	1.63516e+06	2130.1	839.141	311057	715.697	5.02457e+06	4231.99	1894.42	266462	476.135	2.93667e+06	819.481	1804.48	31.0384	72.2763	67.5238	91.5864	149.467	191.377	172.911	65.7793	79.1327	128.783	94.7947	108.328	144.351
GI6086	Pocillopora	verrucosa	23-30m	1	263354	389.817	2417765	1211.16	1971.68	381835	548.915	8636090	4426.73	1637.52	294923	443.857	2.62381e+06	1352.2	1383.47	41.9603	86.6472	44.7383	140.975	182.378	67.2773	139.077	74.7615	47.5286	77.596	43.2277	82.4228	51.0664
GI6086	Pocillopora	verrucosa	23-30m	2	339623	278.258	2.00803e+06	1742.52	1127.5	378877	334.629	7055280	2847.16	1139.18	258947	339.784	1.69754e+06	1262.55	1510.05	29.3892	63.2038	65.8424	112.392	188.799	89.3836	101.889	70.884	46.913	64.44	47.9635	68.014	61.6742
GI6086	Pocillopora	verrucosa	23-30m	3	254590	177.706	1.45274e+06	2634.02	686.419	396155	452.343	8271724	4544.31	1267.6	283295	557.101	4513224	1186.13	1512.7	42.8417	68.5007	55.9553	87.7899	158.501	98.6585	124.454	75.4251	40.4486	79.4992	57.203	79.7079	41.9603
GI6086	Pocillopora	verrucosa	23-30m	4	325209	229.154	888940	1598.82	1152.38	237556	386.364	5760859	3241.75	730.77	279426	296.04	3.23865e+06	1522.36	1798.57	55.3584	68.5007	55.3584	161.1	207.693	72.9625	124.154	60.7926	46.4683	79.916	34.702	73.8675	43.9894
GI6086	Pocillopora	verrucosa	23-30m	5	328831	310.606	5502353	1897.41	1205.3	333143	472.7	10215009	1982.91	1205.3	238937	796.909	2.67769e+06	2415.78	1761.4	80.6916	87.5056	28.5288	120.108	151.098	81.5109	85.5379	60.5873	44.7383	78.3946	21.9475	77.596	45.0159
GI6086	Pocillopora	verrucosa	23-30m	6	251698	369.5	3.72873e+06	1721.92	1622.44	533820	1133.22	7.44989e+06	3318.33	1172.5	245748	435.704	3.69045e+06	3087.26	1388.92	67.03	105.964	50.4117	127.585	187.873	87.6479	82.5235	46.5576	51.9532	86.3592	36.6799	50.3292	67.2773
GI6086	Pocillopora	verrucosa	23-30m	7	290815	243.705	1.77693e+06	1000.24	982.117	507434	912.061	10468317	2507.92	1195.85	221636	918.037	2879957	2496.88	1356.39	135.078	63.2038	56.7658	79.29	196.41	72.0461	115.057	47.5286	38.664	68.5007	47.5286	59.1305	53.8373
GI6086	Pocillopora	verrucosa	23-30m	8	408673	180.536	3.38374e+06	984.28	1400.11	498791	338.93	5.54961e+06	2322.32	543.478	325618	794.04	3.16776e+06	3471.73	1196.44	80.2789	84.7576	57.9244	117.592	157.265	86.6952	96.8746	104.106	42.5499	81.3579	46.913	93.8703	95.406
GI6086	Pocillopora	verrucosa	23-30m	9	378867	142.663	2.44943e+06	700.053	1127.29	521084	633.222	7.79252e+06	4053.34	1863.23	422819	310.606	4229198	2226.43	1284.26	106.784	56.6193	31.1719	105.532	148.548	90.262	117.733	74.928	37.464	81.5618	36.4528	65.7793	60.5873
GI6086	Pocillopora	verrucosa	23-30m	10	476486	110.637	2.83553e+06	879.293	1079.32	400481	1188.22	4416816	3903.18	1471.37	321067	537.851	2978728	1399.6	1352.2	110.904	65.8424	49.076	73.4729	197.254	98.1521	124.754	81.1535	41.9603	84.0195	41.2617	87.1252	82.0187
GI6087	Pocillopora	verrucosa	23-30m	1	372651	121.853	3.58553e+06	655.426	1083.04	389583	656.197	9497620	1744.15	2069.33	238244	544.742	2.27788e+06	2394.96	1673.91	57.9244	93.8261	60.7926	89.3372	199.598	181.922	195.031	113.422	79.4992	90.4458	53.1386	81.1535	81.1535
GI6087	Pocillopora	verrucosa	23-30m	2	416688	282.904	3.11294e+06	872.007	876.332	395705	548.122	2.72258e+06	2042.67	1354.12	192529	1125.07	1.99716e+06	1443.65	2022.2	59.4107	116.314	63.2038	112.54	189.983	169.147	186.342	87.6479	68.5007	77.596	60.5873	86.5033	86.5033
GI6087	Pocillopora	verrucosa	23-30m	3	326585	188.965	876652	1287.02	818.327	259173	512.474	4307648	2100.61	1155.65	100360	773.666	2238181	2308.03	2149.1	43.8949	73.8112	49.076	107.25	172.911	168.656	180.984	85.6834	67.5238	73.8112	63.466	90.4918	90.4918
GI6087	Pocillopora	verrucosa	23-30m	4	399087	185.873	2.01606e+06	657.226	808.742	335676	500.606	3.11956e+06	2030.02	1361.43	125170	689.566	3475419	3575.41	1008.47	68.3186	86.6952	72.0461	101.889	166.774	167.668	165.574	84.3647	56.6193	72.7345	76.3009	98.6585	98.6585
GI6087	Pocillopora	verrucosa	23-30m	5	453917	239.811	2.94376e+06	1107.84	900.01	419139	556.906	8.30764e+06	2726.07	1534.88	205483	441.648	2.54489e+06	2520.99	1536.57	49.5811	67.2773	34.702	101.848	159.78	163.835	164.846	78.2886	55.9553	64.7614	81.5109	104.464	104.464
GI6087	Pocillopora	verrucosa	23-30m	6	204903	163.704	908788	2305.27	765.822	359769	582.709	14782109	2532.21	1168.67	246203	297.261	4.36436e+06	1081.29	1860.57	41.2617	72.9625	48.9914	79.1327	141.68	163.835	160.247	75.8095	55.6577	63.2038	83.772	109.662	109.662
GI6087	Pocillopora	verrucosa	23-30m	7	372071	146.915	2.0534e+06	2020.92	934.782	280358	775.162	4.82182e+06	3070.14	3156.67	95796.2	523.59	1.37854e+06	1402.97	1462.35	49.076	72.1037	60.7926	60.5873	132.846	152.955	158.998	74.928	54.8308	53.6054	87.7899	121.072	121.072
GI6087	Pocillopora	verrucosa	23-30m	8	167020	177.093	2.48582e+06	1897.41	1404.99	231187	331.912	7.42815e+06	3570.05	1497.48	130156	380.318	4.62759e+06	2032.11	2240.82	63.7923	63.9873	59.1305	81.5109	130.831	138.449	145.04	69.404	45.0159	52.9821	98.6585	125.12	125.12
GI6087	Pocillopora	verrucosa	23-30m	9	184095	173.582	1.66824e+06	896.326	812.24	416415	458.308	5.38657e+06	4266.02	1608.84	118553	278.778	2.34357e+06	707.774	1847.82	51.9532	65.8424	63.662	91.9484	127.226	118.682	128.525	64.44	42.8417	52.1924	105.807	126.309	126.309
GI6087	Pocillopora	verrucosa	23-30m	10	378862	173.582	2.29536e+06	730.77	901.846	701747	592.203	7.18004e+06	1935.27	2305.27	143125	217.478	1.77693e+06	1634.05	1888.8	58.2817	56.6193	67.2156	74.928	110.304	105.964	125.815	63.9873	42.8417	46.1995	127.389	127.975	127.975
GI6089	Pocillopora	verrucosa	23-30m	1	1.42824e+06	357.95	3.24149e+06	1448.06	1230.71	395713	646.803	3.96833e+06	1771.57	1131.27	383415	620.396	6787322	984.28	1539.8	49.3292	95.7969	65.8424	183.919	97.5154	151.674	210.394	94.5315	71.1763	118.296	47.703	60.1747	71.1763
GI6089	Pocillopora	verrucosa	23-30m	2	1.16387e+06	485.177	2.98251e+06	1537.19	1297.44	281708	495.663	6.21313e+06	1547.3	1208.23	326302	727.143	4869556	1655.6	1722.75	45.108	81.1535	64.7614	153.199	101.029	148.128	198.513	85.9737	70.3548	115.274	56.6193	65.7162	75.4251
GI6089	Pocillopora	verrucosa	23-30m	3	1249991	453.941	3.70462e+06	1337.44	1390.79	376193	806.485	3784492	2524.08	1264.98	391861	631.848	9164917	1958.45	1815.7	43.3236	91.5864	56.8389	154.468	153.929	148.128	193.277	85.6834	69.7025	101.889	72.0461	72.2188	78.3946
GI6089	Pocillopora	verrucosa	23-30m	4	822366	192.948	2.67674e+06	1324.48	1424.2	703356	608.073	6.20604e+06	2305.27	1279.84	388194	999.801	6146019	1473.94	1870.07	47.5286	96.66	51.552	186.876	150.437	139.077	185.381	77.4353	63.2038	93.026	72.9625	78.2886	78.3946
GI6089	Pocillopora	verrucosa	23-30m	5	1.20052e+06	292.842	2713133	1448.06	1461.54	487173	307.56	4239595	2550.8	1377.99	376629	1220.43	5.59356e+06	1485.91	2045.9	47.2658	105.729	50.3292	167.296	140.739	137.274	172.959	75.4251	61.8758	89.5229	73.6423	81.9174	88.9645
GI6089	Pocillopora	verrucosa	23-30m	6	1.36298e+06	270.47	2.69659e+06	813.984	1502.52	718632	392.317	6270310	1289.22	1451.32	336766	434.955	5329858	1969.76	2167.92	45.108	93.5157	81.6127	132.22	140.059	132.846	150.105	74.3717	59.9673	85.6834	77.8631	86.6472	100.865
GI6089	Pocillopora	verrucosa	23-30m	7	943469	221.275	2.0827e+06	1058.76	1598.82	518805	886.121	5.26795e+06	2699.33	1460.57	368853	347.685	7022199	1735.46	2232.47	62.0768	81.5618	84.7576	266.395	139.911	110.04	147.735	57.7089	57.6369	74.817	78.3946	96.8746	107.25
GI6089	Pocillopora	verrucosa	23-30m	8	1.17097e+06	168.93	2848766	2035.25	1731.09	339499	682.173	2.49385e+06	2915.96	1487.5	457852	646.803	2370506	1252.78	2401.16	33.6078	94.7947	64.44	184.37	131.464	105.532	139.792	55.3584	55.9553	69.404	84.3647	110.341	115.166
GI6089	Pocillopora	verrucosa	23-30m	9	1.39543e+06	248.123	2.99149e+06	887.052	1940.76	573201	343.072	3.40831e+06	3072.07	1892.43	450313	615.885	4733923	2810.32	2441.18	39.1973	85.1486	69.1643	112.54	130.322	92.9367	133.065	55.0576	51.3098	51.9532	90.4458	118.191	119.865
GI6089	Pocillopora	verrucosa	23-30m	10	1.00322e+06	269.128	3.8067e+06	1217.58	2087.86	486966	257.295	6.00046e+06	1374.9	2093.51	483330	678.287	5.36247e+06	1049.35	2615.39	46.913	96.3157	63.4006	163.022	126.408	91.9484	129.459	46.913	48.9065	49.7483	90.9951	119.553	151.29
GI6092	Pocillopora	verrucosa	23-30m	1	444863	174.622	1.41682e+06	1962.43	887.052	775932	893.244	18441838	2784.39	804.347	383412	672.819	1.63658e+06	1383.3	2481.02	61.6742	101.029	37.464	148.212	174.845	112.54	93.026	138.808	84.0195	42.8417	53.6054	110.867	123.785
GI6092	Pocillopora	verrucosa	23-30m	2	342665	110.964	1.43856e+06	1983.39	1066.1	675815	639.199	4.39697e+06	1031.18	631.932	305144	976.751	2800562	1994.79	2355.96	38.7713	110.454	40.7554	125.12	147.679	106.277	92.264	130.576	76.3009	40.4486	81.1535	144.092	114.406
GI6092	Pocillopora	verrucosa	23-30m	3	759932	95.151	1.62571e+06	1107.2	680.542	689936	687.462	2.21219e+06	1362.65	917.174	238480	368.42	3.48393e+06	1659.17	1940.63	30.0873	69.404	28.3829	122.266	127.975	105.689	90.4918	108.52	74.092	40.4486	40.4486	112.429	98.0251
GI6092	Pocillopora	verrucosa	23-30m	4	501141	172.115	1.28355e+06	1730.96	1013.38	516527	441.648	4.03922e+06	1272.25	1220.49	384099	472.087	2585534	2140.83	1443.65	36.1094	63.466	36.9056	123.112	121.483	104.146	88.1675	102.862	66.2824	40.4486	61.6068	111.911	121.072
GI6092	Pocillopora	verrucosa	23-30m	5	400319	278.778	1.70888e+06	900.797	1370.94	574322	527.723	4985813	1633.76	1326.26	463533	417.365	2.80576e+06	836.603	2492.05	44.7383	90.4458	67.2773	111.241	110.115	101.889	84.3647	99.4967	62.3438	40.0359	48.9914	62.3438	152.084
GI6092	Pocillopora	verrucosa	23-30m	6	558867	282.007	2.5378e+06	2087.97	1581.14	464428	664.696	9843082	2548.67	1264.8	319700	1149.52	1.86106e+06	1539.8	1526.39	37.5747	92.264	46.4683	77.8098	106.277	101.521	84.0195	98.5742	57.996	39.1973	43.9894	106.978	129.683
GI6092	Pocillopora	verrucosa	23-30m	7	727483	140.875	1.62145e+06	1239.32	1937.83	636915	1305.89	7884201	3291.88	1598.97	353833	529.71	3.22542e+06	1735.46	2074.46	40.9587	77.8631	74.3717	109.358	100.906	95.1009	78.3946	98.3634	49.076	36.1094	31.7003	82.0187	118.471
GI6092	Pocillopora	verrucosa	23-30m	8	453735	107.651	981567	1991.47	1409.02	615516	624.469	10215009	3428.17	1423.7	357018	1059.45	4.22542e+06	2773.08	1620.11	40.9587	95.2754	54.1449	108.634	91.9033	92.8026	78.023	95.1445	46.1995	32.8581	52.1924	116.171	118.156
GI6092	Pocillopora	verrucosa	23-30m	9	516994	119.451	2.18525e+06	2346.41	747.079	618921	655.976	14517932	1534.26	1023.36	282383	926.831	3.08837e+06	2393.77	1911.56	38.664	93.8261	40.7554	126.408	90.9951	92.264	76.8972	93.026	43.2277	32.22	49.076	139.286	85.1486
GI6092	Pocillopora	verrucosa	23-30m	10	451706	102.127	853023	1472.65	387.054	571365	288.983	5271257	1573.2	1416.22	396157	560.535	5.25802e+06	1491.31	1979.33	44.7383	82.5235	55.6577	158.501	72.1037	92.219	76.3009	84.0195	37.464	29.3892	49.076	92.8026	123.112
GI3025	Pocillopora	verrucosa	15m	1	465823	151.815	6.3369e+06	1122.97	2218.32	876984	412.094	4476131	1272.14	1703.63	819480	1072.99	3.56388e+06	1061.65	2730.55	194.004	159.841	144.276	151.96	113.714	90.0317	140.355	54.8308	62.0768	56.6193	50.985	79.29	123.214
GI3025	Pocillopora	verrucosa	15m	2	390398	265.392	7.512e+06	1411.06	2416.44	739770	526.298	3.58941e+06	1428.34	1375.95	367010	247.213	5.02743e+06	1711.48	2714.42	172.477	121.892	160.764	148.099	133.501	86.5033	108.634	46.913	66.345	55.9553	33.6078	59.4107	221.621
GI3025	Pocillopora	verrucosa	15m	3	434996	205.693	5.26269e+06	1354.5	2578.77	500314	638.778	4.4609e+06	2937.5	1815.88	527764	505.616	2.57893e+06	2331.16	2641.86	156.49	164.628	133.385	107.337	129.041	89.3836	146.096	49.7483	47.9635	55.9553	49.076	169.147	165.875
GI3025	Pocillopora	verrucosa	15m	4	710904	196.169	7.80594e+06	699.223	2577.59	536386	508.201	5780578	3919.41	1705.76	556513	695.225	6.08347e+06	1560.05	2552.51	157.979	200.749	137.66	89.0514	143.08	108.175	148.548	68.5007	69.404	49.245	98.49	121.619	176.923
GI3025	Pocillopora	verrucosa	15m	5	532179	245.185	6.20346e+06	503.1	3922.03	579124	917.352	4.22093e+06	2400.53	1703.63	517055	250.97	2.4468e+06	1039.79	2729.69	155.039	270.623	119.75	79.2881	111.315	107.095	122.436	72.2763	63.2038	57.996	57.0576	108.749	142.382
GI3025	Pocillopora	verrucosa	15m	6	552856	195.212	5.83907e+06	919.527	3175.31	635995	335.4	3162397	1793.39	1251.61	450403	504.586	2.42798e+06	2312.12	2776.21	215.306	180.19	140.027	203.856	148.771	74.928	139.435	96.8746	68.5007	59.9673	52.1924	105.729	144.725
GI3025	Pocillopora	verrucosa	15m	7	527852	221.94	3.65445e+06	1655.28	3006.18	626442	304.861	3.45772e+06	3033.31	1534.29	499140	410.222	2.55554e+06	2186.54	3134.23	139.174	205.222	180.691	151.96	149.773	76.735	98.0251	65.7793	58.2817	66.345	35.0592	148.743	167.866
GI3025	Pocillopora	verrucosa	15m	8	824146	228.042	4.19868e+06	1798.66	2794.64	1.01764e+06	473.493	4490990	2913.59	1487.96	635196	754.016	5.09331e+06	1595.9	2640.97	124.988	83.3308	184.026	170.464	192.825	81.2046	118.471	95.7969	75.645	51.9532	55.9553	115.598	152.193
GI3025	Pocillopora	verrucosa	15m	9	1.05745e+06	202.534	4.67755e+06	2483.28	3085.02	712828	346.744	1.96977e+06	736.45	1504.9	623692	373.933	4.92732e+06	2459.68	2666.22	161.172	216.903	100.005	155.964	222.481	75.8095	119.031	46.913	55.6577	50.3292	59.4107	69.6429	112.982
GI3025	Pocillopora	verrucosa	15m	10	635021	287.369	3.78044e+06	1167.15	1703.3	611409	438.79	3.03907e+06	2224.1	1419.01	569322	645.129	3.35058e+06	2852.33	3530.75	135.978	198.546	135.827	163.977	249.708	98.3634	92.264	85.6834	67.5238	87.1252	68.3186	91.1319	135.078
GI3026	Pocillopora	verrucosa	15m	1	870616	168.813	3.73404e+06	1950.59	1477.74	637416	821.002	1.51845e+07	3509.18	1485.69	379290	223.621	5.27824e+06	2999.83	1904.76	111.542	164.503	109.872	164.503	143.08	145.84	115.849	46.1095	96.617	66.8439	43.3236	67.8306	124.421
GI3026	Pocillopora	verrucosa	15m	2	617215	112.829	3.18407e+06	1204.06	1557.67	852415	834.945	7.84633e+06	3415.97	985.753	473127	267.033	6.58954e+06	3238.34	1901.61	116.409	200.359	168.183	200.359	115.057	143.341	93.338	86.8865	75.8095	80.0717	63.466	72.2763	183.829
GI3026	Pocillopora	verrucosa	15m	3	827807	270.131	2.88425e+06	2522.93	1792.15	535885	620.341	2.93182e+06	1839.28	2005.08	442413	606.506	2.80648e+06	699.58	3352.96	164.802	221.198	124.461	221.198	135.477	159.858	93.338	55.4334	94.3997	82.5235	78.023	53.1386	62.0768
GI3026	Pocillopora	verrucosa	15m	4	870907	182.091	1.84193e+06	1015.83	1502.07	764585	357.612	5.33353e+06	2713.42	1690.34	447118	258	5.73033e+06	2015.21	1699.05	174.584	152.608	123.3	152.608	136.698	153.497	119.414	37.464	72.9055	104.106	95.1445	53.8373	70.884
GI3026	Pocillopora	verrucosa	15m	5	1062195	225.75	2.44928e+06	2016.41	1243.71	610234	322.371	6.2428e+06	5119.66	1789.63	455879	459.22	5.95526e+06	2839.32	1646.46	216.542	123.55	91.059	132.55	117.557	142.877	92.264	57.6369	69.2842	84.3647	54.755	96.8317	71.2929
GI3026	Pocillopora	verrucosa	15m	6	427757	214.408	1.72156e+06	1406.57	1804.73	404128	332.034	1.20025e+07	4711.96	2137.76	444774	499.323	1.07721e+07	1447.1	2222.18	157.04	134.764	110.655	134.764	95.2754	108.175	118.296	35.0592	101.97	87.6479	49.7483	108.481	66.5325
GI3026	Pocillopora	verrucosa	15m	7	1.15418e+06	320.299	1.67215e+06	1390.45	819.759	389480	680.315	2.64598e+06	3180.68	2163.67	469735	322.758	3.09454e+06	1013.94	1842.51	180.805	137.63	243.312	137.63	92.399	108.481	102.336	41.2617	94.0912	82.0187	86.5033	104.425	73.4729
GI3026	Pocillopora	verrucosa	15m	8	1.06003e+06	156.005	5.19512e+06	928.89	1817.5	666040	335.4	8.88656e+06	3195.79	1714.64	587890	220.152	4.99698e+06	1031.76	1832.55	150.056	216.751	141.603	216.751	90.0778	94.0912	120.384	49.3292	81.5618	69.7025	72.1037	104.425	94.3997
GI3026	Pocillopora	verrucosa	15m	9	806423	253.445	1.3854e+06	842.46	2979.6	383339	824.112	9.34335e+06	2490.23	1825.53	770479	314.995	6.63554e+06	1003.96	1856.13	112.386	182.928	142.586	182.928	66.2824	144.092	123.785	31.7003	72.0461	79.29	92.264	70.3548	64.44
GI3026	Pocillopora	verrucosa	15m	10	1.03232e+06	230.221	1.41219e+06	1592.35	1714.06	804581	794.477	1.76769e+06	1955.7	1437.7	552330	408.189	3.22837e+06	647.703	2051.97	209.443	158.317	102.921	158.317	54.8308	168.039	118.821	34.5821	80.0717	50.3292	92.264	106.667	113.312
GI3027	Pocillopora	verrucosa	15m	1	326919	318.17	5.89775e+06	1745.89	2339.47	376685	402.647	6.15144e+06	1757.53	1475.08	422955	239.433	3.92787e+06	2580	2497.29	124.064	223.306	106.685	121.892	185.538	134.555	176.735	53.1386	100.535	68.5007	38.664	105.807	139.792
GI3027	Pocillopora	verrucosa	15m	2	408514	403.35	4.7284e+06	1515.19	2074.46	333283	630.452	9.4547e+06	4106.68	2867.86	554422	296.7	4.32049e+06	1563.51	3761.78	136.551	169.522	129.984	156.437	124.321	114.188	138.118	63.7923	61.6068	49.076	55.9553	170.248	168.656
GI3027	Pocillopora	verrucosa	15m	3	596224	407.841	3.68164e+06	1286.96	2044.81	531946	447.055	9.10417e+06	1779.87	2810.76	443876	602.1	5.1414e+06	1474.27	2432.51	183.668	137.839	128.841	156.49	119.935	114.768	148.184	67.2156	72.9625	53.1386	47.9635	107.211	147.988
GI3027	Pocillopora	verrucosa	15m	4	436920	418.269	3.60988e+06	1849.56	1798.29	461514	730.902	9.55678e+06	1641.95	1273.85	457967	283.58	3.13375e+06	2129.91	2660.97	131.867	182.321	119.234	116.091	113.422	94.3997	116.171	71.3511	83.175	36.9056	48.9914	87.9789	149.967
GI3027	Pocillopora	verrucosa	15m	5	439748	433.959	8.83859e+06	3110.61	1886.72	791508	1052.32	7.04685e+06	2465.62	1366.44	390533	272.813	5.13813e+06	1232.2	3291.19	126.036	129	135.494	125.382	144.035	112.244	125.253	63.2694	61.8758	46.913	96.617	181.465	108.481
GI3027	Pocillopora	verrucosa	15m	6	559876	379.31	2.87013e+06	541.954	2190.35	561871	542.759	1.07931e+07	2005.48	1309.75	446988	451.546	2.70414e+06	985.141	3127.11	172.477	155.779	132.053	178.564	158.265	137.485	131.968	63.466	44.831	52.9821	53.1386	111.241	135.324
GI3027	Pocillopora	verrucosa	15m	7	518380	423.108	3.83534e+06	1461.86	2280.42	468161	374.6	4.06994e+06	3173.5	928.89	397608	426.92	4.62802e+06	994.639	2184.68	111.321	186.333	161.452	125.644	199.681	126.932	106.042	67.5238	72.2763	61.2689	54.755	195.669	128.88
GI3027	Pocillopora	verrucosa	15m	8	656810	795.357	1.2558e+07	1328.7	1911.3	480189	450.578	6.993e+06	2023.61	2046.11	679107	349.076	3.17126e+06	1473.65	3110.89	116.691	169.23	127.301	86.6663	187.741	119.865	102.336	73.4729	54.3745	55.3584	45.566	157.239	95.0572
GI3027	Pocillopora	verrucosa	15m	9	557439	708.128	5.68393e+06	1633.88	1748.53	588684	689.456	3.04958e+06	2864.53	1238.22	382433	705.266	4.25161e+06	1843.08	4148.72	113.406	215.439	103.359	70.9753	171.488	92.8026	106.667	72.9055	59.1305	45.566	73.4729	96.8746	140.739
GI3027	Pocillopora	verrucosa	15m	10	696659	380.213	8.66437e+06	2218.69	2863.87	333542	312.276	5.75621e+06	2843.45	1573.65	482539	1027.9	5.28399e+06	2414.64	2151.03	131.991	136.189	113.695	151.364	174.107	89.5229	115.166	80.7431	66.5325	78.3946	71.1763	147.228	144.553
GI3028	Pocillopora	verrucosa	15m	1	699837	152.225	3.42115e+06	1051.88	1703.25	589334	563.517	4.15568e+06	2734.92	2439.57	492994	676.02	2.07993e+06	1320.91	2554.67	67.1069	101.797	102.32	155.964	129.971	112.429	170.638	61.1332	34.5821	62.3438	101.889	146.408	104.782
GI3028	Pocillopora	verrucosa	15m	2	592503	182.661	3.22785e+06	1055.67	1955.54	467000	245.609	4.28925e+06	3785.33	2664.98	409085	217.586	3.02605e+06	2280.53	1723.79	105.25	103.558	121.622	148.321	131.243	101.234	140.237	66.8439	52.1924	45.0159	112.429	147.228	105.807
GI3028	Pocillopora	verrucosa	15m	3	618962	164.19	3.58387e+06	1233.08	1053.72	477054	517.007	4.13555e+06	2695.36	2422.47	412625	423.151	9.04078e+06	2268.35	1712.86	96.1082	122.464	109.535	123.766	104.106	89.7545	123.214	60.7926	61.1332	69.6429	106.784	144.092	88.2146
GI3028	Pocillopora	verrucosa	15m	4	873860	150.439	4.78512e+06	1576.39	753.795	431989	522.808	8.88146e+06	1051.88	1321.23	430927	832.525	6.09014e+06	1717.69	2252.93	131.555	100.292	91.4193	136.671	139.077	104.106	151.455	78.2886	65.8424	46.913	92.219	133.501	124.421
GI3028	Pocillopora	verrucosa	15m	5	616840	171.381	5.85658e+06	2672.29	862.011	391702	328.95	9.80772e+06	3286.64	1976.73	263226	427.115	2.71957e+06	2171.84	1629.41	100.128	101.595	112.13	115.381	127.617	109.851	141.914	67.8306	65.7793	49.076	132.596	119.031	171.415
GI3028	Pocillopora	verrucosa	15m	6	699005	150.991	3.79573e+06	2044.88	992.923	360340	362.12	2.53358e+06	4031.57	2047.33	679631	703.316	1.95368e+06	1888.74	2556.55	95.4647	141.893	100.986	269.909	109.548	72.9625	110.867	66.8439	37.464	73.8112	100.865	147.2	98.0251
GI3028	Pocillopora	verrucosa	15m	7	701917	223.9	5.20767e+06	1201.57	710.555	610883	239.433	8.48701e+06	2041.18	2907.63	313415	542.145	2.60677e+06	1546.28	1935.54	109.159	146.312	66.923	232.218	109.851	96.1863	110.904	70.1183	47.5286	53.6054	100.906	145.126	136.211
GI3028	Pocillopora	verrucosa	15m	8	852310	180.715	1.91603e+06	2151.32	640.631	399680	438.22	7.06031e+06	1638.5	2638.69	514170	391.808	1.7541e+06	2632.67	2758.34	86.2386	135.22	94.6434	123.566	153.713	91.5864	87.8372	49.7483	66.5325	42.8417	108.021	113.678	77.8631
GI3028	Pocillopora	verrucosa	15m	9	821233	239.433	3.32313e+06	1793.29	779.17	424786	1042.85	3.37149e+06	4134.95	2600.6	513122	924.062	2.98044e+06	1489.27	2499.16	111.321	120.843	91.059	119.303	105.177	83.9206	68.7427	69.1643	50.3292	47.2658	98.3634	155.433	97.2169
GI3028	Pocillopora	verrucosa	15m	10	652951	189.81	9.40778e+06	3777.48	1667.61	450259	617.215	4.66566e+06	2129.59	2589.38	565929	621.681	2.8734e+06	993.635	2654.12	92.3138	103.399	103.399	131.523	115.346	100.906	98.49	46.1095	55.9553	63.2038	102.862	161.794	121.483
GI3029	Pocillopora	verrucosa	15m	1	497108	391.33	3.66386e+06	711.725	2315.23	594807	329.519	7.62715e+06	1938.65	2186.55	521243	410.577	4.74813e+06	884.944	1824.36	139.616	132.55	76.1692	182.073	170.419	140.739	165.072	81.1535	89.3836	65.7793	90.0778	89.7545	280.429
GI3029	Pocillopora	verrucosa	15m	2	717227	250.473	3.44834e+06	740.824	1578.79	578477	631.738	5.03776e+06	1624.43	1384.65	608278	704.351	9.46803e+06	1014.52	2329.24	133.015	129.286	100.497	194.765	127.975	161.615	124.053	63.4006	80.7431	56.8389	75.1493	112.244	116.563
GI3029	Pocillopora	verrucosa	15m	3	504514	340.814	6.63868e+06	983.535	1260.9	529851	273.65	4.5266e+06	3201.72	1219.12	399430	314.466	7.32759e+06	1732.49	1123.21	116.727	105.717	136.28	111.321	180.156	122.266	121.175	61.1332	67.8306	47.9635	34.702	55.9553	150.988
GI3029	Pocillopora	verrucosa	15m	4	487914	196.91	7.5418e+06	3255.81	1461.29	493916	467.302	7.77876e+06	2454.39	1579.35	752444	964.011	3.94238e+06	1681.01	2247.06	149.507	97.3401	115.559	128.105	193.105	132.22	81.2046	54.755	89.662	57.6369	34.702	193.856	146.974
GI3029	Pocillopora	verrucosa	15m	5	784207	429.882	8.1787e+06	1005.37	1137.84	639640	258.322	7.83156e+06	3629.1	1699.19	591811	480.298	4.67403e+06	1124.89	1766.56	122.061	124.988	119.75	139.055	198.868	136.667	182.492	60.5187	85.5864	46.913	27.3396	95.493	71.5835
GI3029	Pocillopora	verrucosa	15m	6	758830	186.046	5.92076e+06	2712.59	1069.42	677931	816.938	5.29824e+06	3650.95	1916.1	688528	804.83	7.13363e+06	1476.75	3105.13	109.76	130.394	135.948	142.816	193.427	126.309	125.815	78.2886	35.1774	67.2773	40.4486	106.277	131.084
GI3029	Pocillopora	verrucosa	15m	7	662686	288.02	5.53546e+06	3893.17	1007.23	557694	496.692	5.60355e+06	1468.84	1469.65	522667	761.674	6.07446e+06	1316.37	2604.72	74.5884	75.6822	154.108	147.571	193.856	107.906	114.768	64.44	89.4765	103.946	54.755	99.3714	166.275
GI3029	Pocillopora	verrucosa	15m	8	648250	175.459	3.26288e+06	820.444	1156.19	653104	196.169	6.3122e+06	2831.48	1369.48	320885	618.561	7.61656e+06	1981.11	2032.01	102.921	65.4957	113.695	170.464	161.409	116.028	121.892	75.1493	121.346	80.7431	60.5873	69.404	115.598
GI3029	Pocillopora	verrucosa	15m	9	555269	502.645	3.62047e+06	1023.26	1641.55	514568	295.998	1.64915e+07	2778.09	2604.53	542920	448.82	5.4769e+06	1904.18	2128.74	151.283	80.3178	123.3	207.115	158.606	144.438	122.3	66.345	63.466	66.5325	38.4486	112.244	126.046
GI3029	Pocillopora	verrucosa	15m	10	471564	181.06	3.57851e+06	1003.96	2031.71	596246	740.627	1.01683e+07	1467.31	1715.37	331714	603.721	6.09014e+06	1252.96	2869.82	153.226	98.0551	171.833	126.264	124.221	103.906	115.598	57.9244	93.338	88.2146	54.1449	97.5154	104.901
GI3030	Pocillopora	verrucosa	15m	1	455215	281.001	1.24133e+07	1332.7	1976.28	1.01266e+06	199.116	9.82458e+06	2233.15	979.466	552085	384.844	2.1441e+06	2227.82	1981.11	120.843	110.618	97.3823	168.769	170.614	133.688	99.9132	65.7793	76.735	63.466	67.03	49.076	78.659
GI3030	Pocillopora	verrucosa	15m	2	529974	290.537	4.53705e+06	1909.2	1260.41	1.01331e+06	528.821	7.02385e+06	4339.96	1206.99	592980	232.2	1.54864e+06	1004.88	1743.14	106.685	186.686	129.635	139.969	159.155	173.007	128.007	55.4334	82.5235	87.8372	66.5325	81.5109	92.8026
GI3030	Pocillopora	verrucosa	15m	3	577318	383.816	3.73444e+06	1289.81	1294.44	1.07973e+06	609.789	8.77572e+06	2300.87	1056.4	500051	594.87	3.0684e+06	2068.03	1861.77	81.1322	141.603	82.1389	131.305	131.432	202.735	117.309	76.0829	72.563	61.1332	65.7162	99.246	119.935
GI3030	Pocillopora	verrucosa	15m	4	436701	182.661	2.26173e+06	2402.21	1035	782359	319.259	8.53367e+06	1448.6	625.949	569322	167.327	5.46449e+06	1198.59	1955.58	107.91	106.415	100.497	123.3	131.464	121.585	125.02	78.3946	54.8308	55.9553	80.7431	89.662	109.548
GI3030	Pocillopora	verrucosa	15m	5	580646	219.395	3.08892e+06	1688.92	1546.74	444639	1007.52	6.44838e+06	2329.23	535.7	592063	416.112	5.3368e+06	2661.56	3806.57	91.5989	129.509	86.4289	142.672	118.156	147.228	135.477	64.7614	63.466	56.7658	60.1747	45.566	64.7614
GI3030	Pocillopora	verrucosa	15m	6	472313	374.433	3.77718e+06	1497.4	2069.96	651923	1256.18	1.61242e+06	1455.19	1180.98	458230	429.398	4.49196e+06	3559.3	3057.98	101.433	109.535	112.97	103.835	176.076	102.862	107.211	70.1183	55.4334	50.985	64.7614	29.6704	101.521
GI3030	Pocillopora	verrucosa	15m	7	632025	270.977	2.56756e+06	1992.2	1754.45	711267	831.325	2.34734e+06	2550.45	1230.99	517178	730.247	5.07435e+06	2822.12	2622.22	82.6873	106.105	129.127	110.655	176.17	134.091	103.185	84.3647	74.092	90.216	36.1094	38.4486	109.737
GI3030	Pocillopora	verrucosa	15m	8	534342	198.698	7.50573e+06	1161.36	1547.62	814642	398.075	5.67151e+06	3965.49	1200.55	409871	451.684	3.2153e+06	2241.22	2925.68	150.056	131.991	100.333	103.875	144.553	105.729	130.481	92.9367	56.6193	63.466	67.4622	63.2038	85.6834
GI3030	Pocillopora	verrucosa	15m	9	541373	230.221	5.84547e+06	1951.61	2098.07	713876	427.115	9.81347e+06	1084.37	597.627	518741	601.789	5.94637e+06	2607.36	2852.42	67.1681	91.2393	74.7535	99.8407	115.598	109.737	127.389	81.1535	69.6429	111.911	58.3529	42.8417	102.133
GI3030	Pocillopora	verrucosa	15m	10	569621	395.349	852805	2479.82	1703	391702	573.034	7.10854e+06	3328.1	1599.25	440201	501.941	8.82186e+06	2746.73	3124.6	80.9294	140.934	138.463	134.764	135.814	161.1	98.1521	67.4622	62.0768	95.4495	61.0652	34.702	103.906
GI3031	Pocillopora	verrucosa	15m	1	1.23788e+06	203.967	4.2767e+06	1338.62	2352.84	785892	855.519	5.34529e+06	1688.87	885.555	622258	198.698	3.48624e+06	964.054	2661.53	126.945	174.584	112.13	117.848	56.8389	85.0998	95.0572	36.1094	49.076	53.6054	49.076	67.8306	69.6429
GI3031	Pocillopora	verrucosa	15m	2	1500643	141.46	3.35959e+06	1187.92	2582.4	593634	798.577	2.46889e+06	3587.04	1166.51	713228	356.796	4.08784e+06	1537.75	3888.99	113.406	114.667	77.8763	115.417	93.5157	90.9951	127.585	53.6054	51.8732	57.996	66.345	70.3548	71.1763
GI3031	Pocillopora	verrucosa	15m	3	1412470	180.715	4.92732e+06	1309.52	1825.99	603303	640.924	4.83688e+06	699.58	788.194	623571	213.533	2.96136e+06	1584.13	2392.85	105.133	126.036	155.039	166.883	94.5315	100.038	130.576	54.3745	52.9821	59.3408	72.2763	90.4918	97.5154
GI3031	Pocillopora	verrucosa	15m	4	1.1152e+06	139.535	4.72029e+06	702.902	2401.1	854766	206.097	2.71852e+06	1896.12	445.47	621864	383.11	3.66386e+06	1995	1783.48	140.496	157.04	174.655	99.0142	104.425	100.906	144.438	54.6792	60.5873	69.7025	76.0829	94.0912	104.782
GI3031	Pocillopora	verrucosa	15m	5	1.51575e+06	295.928	3.68281e+06	1579.34	1814.65	638332	582.789	9278525	697.674	569.429	620175	440.162	5.65923e+06	1418.82	2460.89	133.723	163.601	179.482	161.401	106.316	104.106	145.726	57.0576	61.1332	72.0461	80.7431	96.66	118.821
GI3031	Pocillopora	verrucosa	15m	6	1.48379e+06	208.006	3.08304e+06	2546.57	1191.85	878293	323.53	1.08329e+07	1131.68	1396.12	602389	443.317	3.40351e+06	2001.54	3506.57	128.201	180.03	192.409	146.901	107.597	105.729	147.875	57.203	67.8306	75.1493	88.4027	98.5742	142.702
GI3031	Pocillopora	verrucosa	15m	7	1.02966e+06	158.124	2.14463e+06	2275.71	2850.01	745243	672.782	1.44532e+07	2029.04	780.45	688126	227.951	3.64086e+06	726.535	3091.71	140.115	153.333	120.945	154.906	121.072	105.807	158.265	64.7614	67.8306	87.6479	93.8703	100.865	144.811
GI3031	Pocillopora	verrucosa	15m	8	1348026	246.454	3.76411e+06	788.168	1890.74	747347	688.46	7984876	4208.25	1607.1	418239	213.241	4.37708e+06	1933.8	1656.34	130.394	129.35	128.841	154.827	122.436	119.414	162.307	76.1374	72.9625	91.1319	104.742	104.106	146.946
GI3031	Pocillopora	verrucosa	15m	9	1456392	154.8	1.86859e+06	1667.3	1326.44	787719	1103.12	9.40247e+06	2607.24	795.968	724611	380.932	6.10256e+06	1148.17	2741.74	147.571	109.159	100.986	141.893	133.346	154.468	171.197	76.735	74.9834	118.296	113.568	105.532	169.245
GI3031	Pocillopora	verrucosa	15m	10	1380448	222.408	1.96113e+06	998.313	1588.12	627698	1256.1	1.25272e+07	3367	802.397	524492	869.627	2.93666e+06	1577.92	3432.76	82.5381	172.096	92.6248	163.626	149.967	163.022	181.465	88.9645	81.2046	123.785	117.592	139.077	173.534
GI3032	Pocillopora	verrucosa	15m	1	806548	357.088	3.2289e+06	854.229	1520.08	789679	685.189	5.58146e+06	1370.68	3017.89	369757	729.877	4.21005e+06	1295.79	2431.14	115.31	130.991	102.561	109.76	153.794	91.5411	114.115	66.5325	46.913	68.014	77.596	160.816	81.9681
GI3032	Pocillopora	verrucosa	15m	2	776552	147.365	3.25295e+06	1181.53	1414.12	805117	520.216	7.88397e+06	4867.93	2248.68	607755	463.009	6.26893e+06	1104.06	3139.62	150.657	74.7535	92.3138	115.559	148.184	124.053	110.717	89.3836	57.996	72.2188	69.2243	87.7899	112.724
GI3032	Pocillopora	verrucosa	15m	3	320464	274.409	4.87988e+06	992.546	1670.15	571684	574.195	1.06412e+07	1280.29	1420.54	657283	976.51	2.5609e+06	2195.96	1984.35	165.896	101.676	151.608	114.989	155.993	141.328	143.89	73.8112	68.7427	51.3098	27.3396	201.75	87.5056
GI3032	Pocillopora	verrucosa	15m	4	325332	317.626	4.27919e+06	1033.05	1461.48	657675	462.425	7.33595e+06	1599.29	1161.36	587119	296.77	7.94984e+06	1778.98	3047	182.928	106.646	112.13	111.8	149.634	90.0317	155.112	62.2105	66.345	63.2038	50.4117	93.1152	139.792
GI3032	Pocillopora	verrucosa	15m	5	755210	319.259	6.33755e+06	704.911	1955.33	611014	755.091	8024704	2841.08	1062.22	518898	834.347	5.77816e+06	1630.2	2141.84	135.099	98.7233	101.797	102.079	158.58	62.9404	159.546	67.2773	85.0998	65.0174	59.3408	67.4622	175.793
GI3032	Pocillopora	verrucosa	15m	6	404834	247.213	9.76223e+06	1494.23	1935.95	602389	674.418	1.01857e+07	3842.92	759.239	502534	353.104	5.16793e+06	1192.19	1161.23	105.484	106.105	61.8828	79.7016	141.328	110.904	127.91	79.916	51.0664	88.9645	47.2658	76.8972	197.926
GI3032	Pocillopora	verrucosa	15m	7	553896	170.285	3.65563e+06	898.288	2065.33	731909	717.807	4.69912e+06	1566.86	1382.89	489335	349.79	4.30062e+06	1379.82	1867.31	117.848	69.3947	113.695	114.128	145.726	94.3997	116.563	74.817	77.8631	55.3584	32.8581	126.408	133.252
GI3032	Pocillopora	verrucosa	15m	8	1.07368e+06	211.576	4.78146e+06	1578.66	2019.22	645126	546.426	1.00096e+07	1367.28	576.978	545798	726.363	2.83733e+06	2177.62	2020.33	119.613	69.749	62.8709	103.399	117.627	115.598	145.383	70.884	53.1386	67.4622	141.328	110.341	193.856
GI3032	Pocillopora	verrucosa	15m	9	793734	258	8.65797e+06	1830.16	1614.06	545808	1280.97	1.03284e+07	861.117	643.224	499268	1061.82	7.70139e+06	2570.34	1594.73	63.6503	137.391	94.6434	78.2448	100.369	83.772	110.867	71.1763	71.2929	74.3717	63.4006	163.759	147.735
GI3032	Pocillopora	verrucosa	15m	10	806589	255.163	3.61838e+06	967.07	1919.74	600460	434.454	5.55689e+06	1256.54	590.765	436401	654.031	3.53839e+06	3782.34	2611.19	146.003	116.691	135.948	100.986	119.935	101.521	117.627	69.2842	62.0768	62.3438	109.851	105.177	132.846
GI3033	Pocillopora	verrucosa	15m	1	348546	328.95	4.73036e+06	1795.74	1961.86	456922	389.625	3.16041e+06	1858.9	1961.86	497700	600.716	6.50419e+06	1749.56	1935.18	115.559	106.415	100.66	103.359	81.5109	163.454	142.644	70.1183	108.481	66.5325	154.79	52.9036	92.8026
GI3033	Pocillopora	verrucosa	15m	2	428423	226.578	2.27271e+06	1645.8	1365.48	502812	878.551	5.66354e+06	2627.3	1365.48	380334	213.241	4.19136e+06	1278.21	2296.21	156.095	101.352	130.74	141.516	92.264	165.875	142.702	60.5187	60.1747	53.1386	73.4729	49.5811	112.244
GI3033	Pocillopora	verrucosa	15m	3	423763	168.195	2.45137e+06	1741.5	1454.47	547887	376.76	7.73275e+06	2071.6	1454.47	502280	566.206	3.42873e+06	2082.66	1631.25	124.097	97.6351	104.23	148.984	88.1675	179.509	150.795	46.5576	82.5738	54.8308	120.384	57.203	143.08
GI3033	Pocillopora	verrucosa	15m	4	316387	236.549	2.63069e+06	1909.9	1974.97	639640	492.275	8.64307e+06	1223.87	1974.97	522011	395.717	4.30886e+06	2071.24	1980.32	97.6351	83.4786	100.701	126.166	83.9206	176.17	152.846	45.566	72.0461	65.0174	110.341	42.8417	119.414
GI3033	Pocillopora	verrucosa	15m	5	330324	332.91	2.29009e+06	1533.85	1619.16	593501	349.254	8.58412e+06	1594.23	1619.16	469862	353.104	7.62297e+06	1536.45	2396.62	68.1399	154.108	102.921	118.681	91.1319	209.9	130.322	49.3292	95.406	69.7025	65.7162	59.4107	178.767
GI3033	Pocillopora	verrucosa	15m	6	395099	199.95	2.53162e+06	1759.04	1393.99	505018	364.867	1.15341e+07	1310.73	1393.99	663554	417.809	4.26298e+06	1214.04	1929.6	61.5499	146.228	103.875	159.403	114.841	208.012	130.417	64.7614	82.9751	69.404	76.0829	60.1747	144.553
GI3033	Pocillopora	verrucosa	15m	7	382119	98.666	4.95673e+06	1543.37	1373.91	702635	632.232	1.07162e+07	1793.29	1373.91	562786	606.609	4.38022e+06	1211.5	1332.03	121.487	131.305	114.164	139.321	140.532	184.663	134.493	77.8631	91.9033	84.0195	124.053	72.1037	159.155
GI3033	Pocillopora	verrucosa	15m	8	273786	161.25	5.72837e+06	1277.1	1263.71	552728	669.59	8.72554e+06	2087.73	1263.71	549847	215.279	3.20276e+06	1680.87	2451.95	97.2979	125.938	98.8481	152.662	118.821	204.935	160.247	66.2824	153.199	40.3458	27.3396	66.2824	148.184
GI3033	Pocillopora	verrucosa	15m	9	325248	161.637	3.79613e+06	1119.33	1803.06	564357	356.796	7.92684e+06	1610.07	1803.06	627364	533.832	1.8235e+06	1672.53	1264.27	152.904	143.133	143.362	133.631	102.214	150.795	136.91	63.466	89.3372	49.3292	63.2038	81.5109	116.314
GI3033	Pocillopora	verrucosa	15m	10	329201	138.487	2.16462e+06	1182.66	1352.43	563315	529.254	1.64418e+07	731.67	1352.43	620556	406.555	5.83907e+06	1008.27	1854.65	123.566	137.031	95.8084	141.603	128.783	214.189	137.757	74.7615	101.029	80.7431	40.0359	81.2046	183.173
GI6018	Pocillopora	verrucosa	15m	1	931124	126.519	2.04915e+06	2971.59	1166.64	603717	422.539	12738634	676.362	680.889	448286	295.428	6.35254e+06	2605.52	2255.95	54.8308	96.8317	65.7793	110.867	171.197	196.156	130.704	130.194	113.239	113.312	59.9673	115.992	150.547
GI6018	Pocillopora	verrucosa	15m	2	574778	152.242	2.4688e+06	1618.07	1623.32	309252	449.693	7416338	2577.44	1702.47	623705	373.011	6630895	2446.5	2314.58	67.2773	97.8555	69.2842	127.65	163.835	193.427	129.427	98.49	98.3634	105.964	70.1183	127.096	97.2169
GI6018	Pocillopora	verrucosa	15m	3	565221	160.577	1.74716e+06	1248.44	1501.42	499704	530.803	5054811	539.988	1570.64	475340	430.604	7284013	1251.46	2734.81	42.8417	88.9645	74.3717	104.106	162.256	170.248	124.854	72.2763	85.9737	102.214	51.0664	144.725	149.967
GI6018	Pocillopora	verrucosa	15m	4	1.34711e+06	186.845	1.72495e+06	2092.5	1152.38	521093	548.915	9366712	933.517	1620.55	464668	462.398	6.87664e+06	1966.16	2386.36	44.0837	100.658	70.6493	126.309	153.497	169.147	122.707	72.2763	84.0195	99.0365	84.3647	102.133	148.548
GI6018	Pocillopora	verrucosa	15m	5	497186	194.444	3.51606e+06	2413.43	980.431	350454	620.804	8396015	1222.23	935.034	373426	521.927	4.87712e+06	1359	1938.81	49.245	112.244	81.2046	104.146	145.726	168.656	118.577	68.5007	83.6232	90.4918	129.523	79.29	117.026
GI6018	Pocillopora	verrucosa	15m	6	642588	225.329	4.16682e+06	2027.46	1081.07	311739	628.227	10489111	717.061	1220.49	719051	527.929	3.28071e+06	2652.97	2076.51	67.8306	155.86	89.3372	106.978	126.605	158.606	118.471	63.9873	81.2046	84.7576	119.969	92.264	181.922
GI6018	Pocillopora	verrucosa	15m	7	778703	239.66	3.20226e+06	1491.78	1461.54	315608	682.81	7.70793e+06	1014.08	1466.71	369105	589.875	2998104	1368.18	2069.33	51.0664	130.226	66.8439	128.783	122.538	158.265	102.214	59.4107	74.3717	83.5735	129.459	80.2789	158.737
GI6018	Pocillopora	verrucosa	15m	8	492646	313.854	1.49574e+06	1091.51	1447.9	348617	704.323	7.77881e+06	2521.74	895.535	307185	604.49	8.02267e+06	2109.03	2341.37	55.3584	163.022	67.2773	119.935	109.737	156.046	99.4967	55.9553	63.2038	78.659	43.8949	102.214	130.989
GI6018	Pocillopora	verrucosa	15m	9	534983	423.993	1.74291e+06	1712.43	1372.32	661245	723.598	10260378	1307.96	1419.72	344766	652.433	2.59262e+06	1904.75	1792.65	54.755	144.121	52.5887	110.304	101.889	138.628	98.3634	51.552	61.2689	73.8112	118.471	94.0912	106.978
GI6018	Pocillopora	verrucosa	15m	10	482167	577.841	2157841	1929.77	1315.89	453045	931.08	6.51795e+06	1275.96	1215.25	500605	474.764	5236758	1548.98	1982.91	49.076	140.503	82.5235	113.678	99.9132	128.396	92.264	49.076	55.4334	70.1775	146.946	139.196	155.646
GI6019	Pocillopora	verrucosa	15m	1	596178	355.513	2101603	2332.17	1119.09	702912	648.201	4.62806e+06	2383.09	2120.2	514707	629.609	4.69895e+06	1784.73	2541.62	46.1995	80.1236	39.1973	190.573	135.324	138.808	126.408	57.6369	37.9047	55.9553	124.321	96.617	122.334
GI6019	Pocillopora	verrucosa	15m	2	761369	145.677	4993847	1141.25	1270.02	867423	687.725	4.95982e+06	2280.22	1245.03	411400	515	6.5567e+06	730.447	1834.86	52.9821	98.3634	46.913	139.405	167.866	147.679	131.432	71.3511	51.9532	65.7162	92.8026	131.432	195.669
GI6019	Pocillopora	verrucosa	15m	3	508566	340.422	5.23723e+06	884.918	1207.45	641703	683.234	5074187	3514.01	1413.04	395250	400.087	6377115	1110.61	1869.69	60.5187	81.1535	49.245	140.739	173.534	159.442	138.359	82.5738	53.1386	67.2773	89.3836	110.115	114.732
GI6019	Pocillopora	verrucosa	15m	4	423239	265.06	2460298	1051.6	1247.49	792765	592.692	5084584	4109.61	1644.43	520172	1063.41	6872388	2117.75	2218.35	53.1386	75.8095	46.913	173.51	179.046	163.936	149.467	88.1675	53.1386	70.3548	96.1863	87.1252	153.416
GI6019	Pocillopora	verrucosa	15m	5	464880	270.336	4.13374e+06	1530.1	1477.78	483777	619.403	2.73534e+06	2309.36	2173.04	597806	966.801	3026932	1626.37	3226.26	42.5499	125.253	47.703	187.475	183.445	171.802	153.145	95.7969	57.996	72.2188	81.3579	129.523	113.532
GI6019	Pocillopora	verrucosa	15m	6	324722	113.545	1.80671e+06	1476.02	1110.4	760460	847.389	5665396	1203.53	1675.6	526083	783.804	4799613	1709.67	1925.35	55.0576	64.7614	34.702	132.471	188.579	181.739	157.318	96.3157	68.5007	72.7345	73.6423	82.9751	108.175
GI6019	Pocillopora	verrucosa	15m	7	402299	224.685	2.65973e+06	1215.25	1110.4	1.03647e+06	729.38	6782596	1226.86	1834.35	568408	626.9	4132790	1841.68	2091.03	51.0664	108.481	43.6102	137.757	196.008	183.014	157.977	100.038	68.5007	88.7776	65.2087	150.437	165.173
GI6019	Pocillopora	verrucosa	15m	8	391153	212.764	1.71928e+06	1326.8	990.025	836262	811.499	6.69611e+06	3970.89	1609.58	514707	349.866	3.09546e+06	2362.77	2849.15	49.5811	89.7545	40.4486	120.349	199.868	186.876	158.606	110.717	72.2763	91.7224	75.4251	126.605	135.722
GI6019	Pocillopora	verrucosa	15m	9	266490	250.448	1.96786e+06	1066.1	885.185	514706	805.317	7304807	3243.79	1501.1	395968	852.162	3.862e+06	1898.29	2626.75	54.3745	85.9737	46.5576	176.17	207.052	190.834	163.86	137.274	72.9625	100.658	55.0576	153.794	101.97
GI6019	Pocillopora	verrucosa	15m	10	294898	233.692	1.59215e+06	1763.55	836.603	471474	959.582	5.53732e+06	2494.7	1239.89	414587	527.655	4062847	2938.96	1875.75	45.0159	66.8439	52.9821	143.08	210.848	196.853	169.662	152.765	87.6479	102.983	72.563	181.739	135.078
GI6020	Pocillopora	verrucosa	15m	1	655347	404.587	7519835	877.409	1785.52	431882	472.93	6.24432e+06	1251.27	854.765	333126	373.302	6014639	2012.83	1585.76	43.2277	128.396	66.5325	84.1676	175.296	164.971	196.304	122.538	97.5154	82.9751	100.865	93.8261	145.84
GI6020	Pocillopora	verrucosa	15m	2	788469	649.54	5.03685e+06	1724.12	2255.01	492204	577.841	13499975	1969.64	1819.08	318562	723.398	6.05339e+06	1935.76	1611.04	55.4334	96.8746	50.985	74.817	174.25	152.084	188.645	106.978	84.0195	80.0717	145.383	83.6232	162.025
GI6020	Pocillopora	verrucosa	15m	3	460096	235.39	8815674	1724.12	1823.11	554089	577.841	10354423	2652.97	1111.04	397522	1063.41	4749991	2353.05	2466.02	78.7118	86.6472	49.7483	91.5864	169.245	146.946	153.929	105.807	79.916	67.5238	228.249	79.29	127.617
GI6020	Pocillopora	verrucosa	15m	4	339273	281.364	5451313	1061.88	2167.16	509499	543.744	9765577	865.752	1642.13	290574	1130.5	4312374	1773.84	1615.88	70.1775	114.768	60.5873	114.732	161.1	134.986	150.299	103.305	70.1775	67.03	184.528	109.358	124.053
GI6020	Pocillopora	verrucosa	15m	5	294471	397.362	5331748	701.065	1919.08	382510	472.7	11812833	1595.86	1587.1	440530	883.009	7.84781e+06	1429.01	1529.33	56.6193	98.1521	53.1386	123.214	160.997	125.881	149.467	83.5735	66.345	60.5873	142.265	119.414	307.602
GI6020	Pocillopora	verrucosa	15m	6	320610	694.537	5.74621e+06	1040.98	2183.67	325867	898.257	11557635	1304.35	1745.23	384782	896.886	4761806	2498.58	1134.81	59.4107	140.237	38.7713	84.7576	140.975	125.881	145.64	83.1251	61.6068	58.3529	130.831	150.988	110.115
GI6020	Pocillopora	verrucosa	15m	7	367724	427.65	3262754	1852.42	2641.28	419139	496.247	14822751	1516.92	1060.1	271937	813.905	4594037	2117.53	2213.98	51.9532	159.858	45.0159	67.2773	133.221	122.707	129.523	75.4251	59.9673	52.9821	125.551	87.9789	134.338
GI6020	Pocillopora	verrucosa	15m	8	526993	337.216	4.13893e+06	1777.03	2474.92	317197	586.797	8480608	1615.88	782.608	275795	351.518	3.94706e+06	805.521	3131.11	73.8112	120.246	33.7311	98.6585	130.989	122.3	116.599	71.1763	59.4107	50.3292	138.329	111.203	180.547
GI6020	Pocillopora	verrucosa	15m	9	675133	367.534	3.91256e+06	1229.75	2026.76	431888	430.688	12893643	1930.75	765.822	248967	325.744	3.69045e+06	1380.73	2569.36	57.6369	87.6479	76.735	129.427	100.865	112.982	115.274	68.5007	58.7783	47.2658	126.046	110.304	101.521
GI6020	Pocillopora	verrucosa	15m	10	508113	656.693	1.7207e+06	1624.63	3209.3	384551	586.797	7.40736e+06	2149.1	956.521	277604	638.519	5414924	2706.15	2182.7	57.6369	127.096	63.466	131.685	81.5109	104.901	102.62	42.8417	55.4334	45.108	141.328	93.338	131.716
GI6021	Pocillopora	verrucosa	15m	1	423700	359.162	3408784	1458.3	891.569	506062	1040	9845445	2287.47	1049.35	403252	337.538	3.40453e+06	2236.59	1328.93	65.7162	159.78	59.1305	99.9132	112.096	124.754	146.946	57.9244	60.5187	68.014	58.2817	170.248	118.156
GI6021	Pocillopora	verrucosa	15m	2	554755	394.251	4369557	1735.05	982.117	628280	681.323	6624279	2859.83	1059.88	284431	529.094	3.94045e+06	3530.18	1330.53	61.6742	96.8746	46.1995	77.328	102.214	114.188	120.246	55.4334	60.5873	85.5379	52.1924	168.877	86.6952
GI6021	Pocillopora	verrucosa	15m	3	467839	224.685	2.50992e+06	1454.08	1007.06	395498	452.983	6379478	1959.54	1395.54	407706	406.463	2.54773e+06	2125.1	1373.87	51.9532	123.348	54.6792	87.6479	135.722	130.481	148.883	58.2817	64.7614	68.7427	43.8949	152.084	94.3997
GI6021	Pocillopora	verrucosa	15m	4	471706	83.8193	1.70699e+06	1193.87	1027.5	445999	655.534	7416338	1055.41	1415.72	388191	485.177	5061900	1021.97	1560.98	39.1973	127.617	57.4203	126.801	104.385	116.171	138.808	54.755	73.4729	63.9873	59.9673	103.466	61.0652
GI6021	Pocillopora	verrucosa	15m	5	463750	319.004	1.181e+06	2215.47	1066.1	317657	1157.09	2668237	1151.15	1569.14	395927	982.408	4.81663e+06	1353.07	1601.78	46.4683	117.557	75.4251	146.776	88.7776	77.8631	126.309	77.328	46.4683	61.6742	53.1386	203.492	51.9532
GI6021	Pocillopora	verrucosa	15m	6	408215	340.422	2.44943e+06	3790.97	1130.43	339953	749.364	3.55529e+06	3563.76	1623.32	492417	661.255	6103486	2634.74	1944.41	72.9055	115.598	61.6742	124.221	144.121	109.737	91.9033	62.0768	47.2658	76.735	74.7615	149.245	110.454
GI6021	Pocillopora	verrucosa	15m	7	401393	333.762	1.70557e+06	2977.62	1147.24	348845	599.617	4.76606e+06	2578.26	1779.16	266461	1300.59	5093091	2852.8	2049.13	74.817	80.1236	86.4553	159.129	145.497	121.209	106.667	70.6493	60.5873	59.1305	50.985	104.425	117.733
GI6021	Pocillopora	verrucosa	15m	8	607544	289.359	1251888	1775.83	1175.72	329484	623.366	5735339	3199.27	1901.4	360449	341.379	5.38893e+06	1247.49	2141.16	63.466	88.1675	95.1445	105.964	136.546	116.171	95.9702	63.4006	36.4528	65.3359	40.7554	168.656	100.038
GI6021	Pocillopora	verrucosa	15m	9	413906	407.264	2.27315e+06	1306.16	1186.72	514493	667.306	4.46124e+06	1453.27	1986.72	493330	1609.19	5.54867e+06	702.412	2305.99	61.2689	89.3836	57.4203	181.648	106.042	144.811	115.92	81.6127	58.3529	71.3511	57.6369	98.0251	77.596
GI6021	Pocillopora	verrucosa	15m	10	512440	587.29	2.32986e+06	747.079	1279.84	335402	377.93	7135620	982.358	2643.43	556137	551.613	4705568	1865.13	2720.86	58.7783	127.096	68.3186	171.367	148.771	103.305	119.31	71.5835	63.2038	65.3359	61.8758	134.493	91.5864
GI6022	Pocillopora	verrucosa	15m	1	988230	497.122	1.93809e+06	1699.13	1590.67	442168	536.773	4820407	2673.56	1551.87	639628	899.748	4537799	2089.78	1870.7	41.5625	73.8675	56.6193	104.385	151.674	201.75	194.113	104.106	119.865	124.688	97.9827	164.669	143.428
GI6022	Pocillopora	verrucosa	15m	2	932532	315.006	3.53686e+06	2399.79	1017.8	392059	643.941	2474003	1418.55	1638.96	554305	506.789	7.7273e+06	1924.13	1700.66	60.5873	126.605	67.2773	104.425	140.532	168.852	186.342	100.038	89.3372	120.418	50.3292	155.966	139.911
GI6022	Pocillopora	verrucosa	15m	3	729222	764.341	1.35633e+06	1197.43	1014.08	549302	301.855	4.29772e+06	2979.53	1945.62	475172	411.686	4.98676e+06	1706.35	1937.1	47.703	102.983	49.076	84.7576	134.431	156.285	179.046	80.7431	85.6834	112.096	92.9367	79.4992	110.04
GI6022	Pocillopora	verrucosa	15m	4	614131	504.139	1.68336e+06	1647.88	1282.79	454206	297.261	3.27268e+06	1809.58	1829.83	491044	712.096	5111522	2667.89	1897.41	63.466	148.212	52.9821	90.262	126.932	154.468	176.17	76.0829	78.659	93.5157	76.8972	112.096	122.334
GI6022	Pocillopora	verrucosa	15m	5	725311	283.288	2.8171e+06	1381.76	1114.01	704047	722.546	3592621	1025.43	2087.07	517891	716.607	7.03968e+06	1606.05	1553.24	46.913	103.466	52.5887	112.724	122.3	152.193	166.774	75.1493	73.8675	60.5187	115.92	76.735	135.477
GI6022	Pocillopora	verrucosa	15m	6	529099	179.53	3.17013e+06	938.818	1075.59	340905	224.685	5902163	3200.67	1223.97	422780	1162.24	3.4395e+06	1634.49	1745.23	52.9036	87.8372	46.1095	112.429	106.277	150.437	163.86	72.0461	72.2763	58.2817	63.2038	111.911	149.884
GI6022	Pocillopora	verrucosa	15m	7	946293	153.426	2.47826e+06	1773.84	1049.35	314249	589.445	6.4187e+06	2079.81	1550.96	455329	399.996	4.49432e+06	1174.11	1698.02	37.5747	117.026	36.6799	92.264	104.106	127.389	162.639	72.0461	68.3186	57.4203	79.916	87.6479	124.721
GI6022	Pocillopora	verrucosa	15m	8	496532	617.294	2.09829e+06	1502.52	1830.48	630767	818.52	8.28259e+06	2083.9	2041.74	434837	426.293	2580808	1577.55	1905.74	49.076	126.932	47.9635	109.851	97.813	126.309	160.687	66.5325	63.7923	54.755	122.876	88.7776	74.7615
GI6022	Pocillopora	verrucosa	15m	9	447389	373.69	1.96502e+06	2004.36	1339.38	426031	627.708	5107741	1276.7	1497.48	438485	804.192	5400746	1724.12	3100.78	46.1995	120.969	44.0837	107.25	73.3598	121.175	152.084	65.7162	63.4006	46.4683	101.193	85.9737	103.946
GI6022	Pocillopora	verrucosa	15m	10	452815	194.071	3.96313e+06	1216.22	1320.55	807328	719.835	4576551	1832.41	1348.53	459903	633.451	5315680	1402.13	2695.12	37.5747	106.978	51.0664	40.9587	71.1763	114.297	112.096	59.3408	43.2277	46.1095	40.9587	89.0112	142.382
GI6024	Pocillopora	verrucosa	15m	1	450947	119.148	3322300	1212.14	1110.61	413636	696.671	4228253	3199.27	1547.3	362729	403.243	5.50472e+06	3206.8	2751.52	43.2277	92.264	47.9635	118.471	97.5154	118.296	134.74	53.8373	51.9532	47.9635	69.1643	83.175	100.658
GI6024	Pocillopora	verrucosa	15m	2	221417	219.632	4.18856e+06	2146.46	924.36	309826	362.074	8094503	1684.04	1052.5	316775	638.292	3.30718e+06	1306.16	2119.42	53.1386	77.596	52.1924	100.245	79.29	126.703	119.414	43.6102	49.7483	50.4117	72.563	74.9834	66.345
GI6024	Pocillopora	verrucosa	15m	3	294354	179.53	2.45935e+06	1284.26	1430.33	385352	212.934	3.34971e+06	941.08	1726.17	370670	357.95	2.84782e+06	1620.11	3216.95	67.03	93.8261	60.5187	69.2243	104.425	112.54	115.992	57.6369	47.9635	45.0159	55.9553	73.4729	106.667
GI6024	Pocillopora	verrucosa	15m	4	339623	280.977	3297253	1155.45	971.473	258114	283.416	6416340	1979.33	1334.79	415497	478.487	3.34215e+06	2255.95	1672.22	57.4203	86.8865	61.2689	95.1445	88.9645	98.0251	137.757	51.9532	45.566	60.1747	78.7118	83.5735	91.5864
GI6024	Pocillopora	verrucosa	15m	5	520407	120.958	1963607	1931.36	1230.13	441646	250.303	3.31946e+06	1833.58	2004.25	405501	445.485	3.5912e+06	2268.38	2090.8	58.7783	113.018	47.5286	83.772	101.889	85.6834	139.792	55.6577	63.9873	75.1493	68.3186	103.906	72.7345
GI6024	Pocillopora	verrucosa	15m	6	482382	156.465	3.50094e+06	1893.43	1618.8	357079	253.037	3.44612e+06	1165.22	2208.63	372718	761.446	3.3171e+06	958.742	1731.09	60.1747	81.5109	56.8389	102.336	95.493	126.408	147.087	46.5576	55.3584	66.5325	61.1332	63.9873	74.817
GI6024	Pocillopora	verrucosa	15m	7	332235	449.693	2.7344e+06	1309.05	980.431	352635	587.784	6712653	1237.79	982.117	441917	641.969	2.05718e+06	3906.39	2634.83	47.703	81.5109	56.8389	77.5425	107.597	104.425	158.528	63.466	51.3098	80.7431	57.7089	52.1924	72.9625
GI6024	Pocillopora	verrucosa	15m	8	490494	334.412	2.70463e+06	1608.84	1502.52	305374	408.596	5472107	1122.25	826.372	390943	1163.55	4.04489e+06	2700.73	3249.62	60.1747	75.8095	67.2156	148.212	94.2235	113.678	158.528	67.2773	90.0317	55.4334	122.266	34.702	66.345
GI6024	Pocillopora	verrucosa	15m	9	453120	287.979	3563793	892.099	1861.2	403125	563.307	5301030	1993.02	1139.8	468096	368.715	2.30671e+06	1383.47	3326.72	52.1924	96.66	48.9914	96.617	104.464	108.29	116.706	42.8417	49.076	86.4553	53.6054	89.5229	49.5811
GI6024	Pocillopora	verrucosa	15m	10	349058	250.303	3.22495e+06	1076.47	1624.04	283562	395.993	4.52409e+06	1340.44	1435.6	402760	1206.73	4.27268e+06	2421.74	3897.19	58.2817	86.6952	60.5873	128.88	91.1319	133.501	124.053	57.6369	66.345	64.7614	55.9553	60.5873	91.5411
GI6026	Pocillopora	verrucosa	15m	1	411473	144.93	1945176	1618.8	1137.93	195006	759.874	2.95132e+06	2110.82	1604.87	206642	408.596	4742430	2986.58	2262.23	39.1973	103.746	64.7614	84.1676	155.993	90.4458	181.762	54.6792	63.9873	89.0112	102.214	102.336	149.773
GI6026	Pocillopora	verrucosa	15m	2	477601	161.924	2.7481e+06	935.034	969.525	216877	451.702	5.09356e+06	1653.46	1151.15	226651	483.007	4814736	1516.92	2366.37	29.3892	81.1535	73.4729	66.8439	143.428	87.1252	205.34	49.245	68.014	73.6423	120.246	140.532	140.769
GI6026	Pocillopora	verrucosa	15m	3	518886	222.743	1.42297e+06	1200.58	1712.43	138803	629.149	7.89838e+06	1333.19	2135.86	214351	511.767	4511334	1954.1	1507.7	36.1094	108.328	55.4334	59.9673	115.992	89.5229	144.926	65.7162	61.6742	83.5735	104.901	100.658	112.133
GI6026	Pocillopora	verrucosa	15m	4	471952	140.875	1.75283e+06	673.912	958.742	204360	668.824	3553396	2219.73	2848.57	236646	411.334	1.36106e+06	852.273	2220.48	31.0384	87.6479	52.5887	62.9404	114.006	95.1445	148.548	63.9873	47.2658	40.9587	83.5735	100.906	161.1
GI6026	Pocillopora	verrucosa	15m	5	381052	324.073	3347820	1433.13	1639.83	145410	375.334	11179563	3919.86	2087.52	204791	403.512	4426268	759.314	1903.38	39.1973	82.0187	57.6369	63.466	102.336	99.1623	114.768	55.0576	40.3458	57.203	61.2689	117.557	126.703
GI6026	Pocillopora	verrucosa	15m	6	380763	255.884	1.86295e+06	1211.55	924.871	154730	419.874	7.47069e+06	3693.99	1956.64	239613	495.663	2.48251e+06	1275.96	2673.91	26.5693	116.563	61.1332	95.0572	96.617	95.9269	211.556	66.5325	38.4486	52.1924	59.4107	115.274	71.5835
GI6026	Pocillopora	verrucosa	15m	7	461667	282.007	1971641	941.08	1090.43	135389	662.786	7.2377e+06	2002.48	2216.64	347917	361.073	2.69565e+06	857.525	3139.55	45.566	115.274	50.3292	76.1374	105.689	98.1521	183.807	74.9834	55.4334	66.345	49.076	81.5109	97.5154
GI6026	Pocillopora	verrucosa	15m	8	436389	284.054	977786	1915.26	1421.21	148376	1330.94	4.1153e+06	1305.07	3263.47	185226	610.214	4.0274e+06	1803.82	1980.05	45.566	67.2773	86.6952	116.314	105.689	95.1445	122.334	46.913	49.7483	67.2773	46.4683	83.1251	169.147
GI6026	Pocillopora	verrucosa	15m	9	848948	449.129	3.20604e+06	1711.33	1552.18	206156	512.05	5.32324e+06	2009.55	1588.29	351788	553.186	2354438	1291.24	2198.34	41.9603	124.221	76.0829	74.9834	70.6493	95.1445	145.04	44.7383	41.2617	45.566	66.345	92.9367	151.619
GI6026	Pocillopora	verrucosa	15m	10	654112	239.66	2.47022e+06	1450.67	1118.03	152000	952.271	3167291	1522.36	1544.85	194580	733.737	3600655	1304.53	1844.62	35.0592	85.5864	50.985	55.9553	74.092	69.7621	115.166	57.0576	50.4117	46.1095	60.7926	99.9132	90.216
GI6027	Pocillopora	verrucosa	15m	1	505831	263.965	4.28307e+06	1487.98	1462.35	394581	701.799	3.37665e+06	1797.39	2415.78	555218	359.968	3.11389e+06	1678.28	2159.19	35.6464	101.848	37.5747	94.0912	223.245	112.429	143.08	144.351	63.7923	60.5187	65.7793	118.296	129.427
GI6027	Pocillopora	verrucosa	15m	2	364533	113.545	4.03733e+06	922.568	1088.91	285802	662.13	3.97258e+06	2081.63	1720	347032	611.459	1.93289e+06	1024.51	3210.4	22.5079	84.7576	46.913	88.2146	218.812	110.454	130.035	113.239	55.6577	57.6369	77.328	137.636	110.115
GI6027	Pocillopora	verrucosa	15m	3	425281	305.552	5050558	1176.73	1713.4	294898	808.503	4334113	1872.22	1901.64	357491	649.54	3.83931e+06	787.724	2944.51	31.7003	61.6068	32.8581	70.1775	180.478	106.277	128.525	105.964	54.755	52.5887	61.6742	105.964	143.573
GI6027	Pocillopora	verrucosa	15m	4	519504	325.188	3.79914e+06	2615.39	1875.37	556349	547.66	4995265	1662.72	1783.8	470790	839.273	3.96124e+06	943.838	2664.7	31.1719	74.817	41.2617	74.9834	171.367	102.862	124.854	92.6234	51.552	50.3292	89.5229	93.1152	177.859
GI6027	Pocillopora	verrucosa	15m	5	438251	240.865	3.98487e+06	2491.95	1488.45	766832	1048.32	4.07041e+06	1285.55	1402.13	331310	815.816	5.10821e+06	1198.02	2662.93	35.6464	82.5738	43.2277	50.3292	168.656	99.5384	121.892	83.9206	50.3292	46.1995	47.2658	113.714	136.698
GI6027	Pocillopora	verrucosa	15m	6	520624	651.489	4973526	2473.49	1282.79	379569	791.665	3.27221e+06	2580.37	1908.71	461239	734.181	4.88657e+06	1018.73	3132.32	29.3892	70.6493	51.9532	93.8703	155.192	95.7969	115.849	75.645	46.4683	42.8417	84.0195	135.447	122.707
GI6027	Pocillopora	verrucosa	15m	7	268964	629.839	3.79772e+06	1334.61	1595.42	349054	532.641	4529292	839.985	1435.44	603020	459.57	3180996	1633.76	2782.61	30.6344	81.9174	54.3745	92.399	143.89	95.2754	108.29	73.8675	46.4683	41.9603	73.4729	96.617	134.091
GI6027	Pocillopora	verrucosa	15m	8	356562	187.426	1.99716e+06	1094.11	1523.13	305825	642.871	4.3568e+06	1190.1	1976.83	535412	496.247	4081278	1651.31	3471.87	26.5693	72.9625	59.1305	72.1037	134.555	89.3372	104.385	73.8675	41.2617	40.4486	130.831	153.172	149.44
GI6027	Pocillopora	verrucosa	15m	9	658059	251.458	4.91729e+06	970.743	1061.66	389784	715.697	3.20226e+06	1005.18	2414.61	623017	340.529	6.50755e+06	1918.22	2489.77	34.702	73.4729	51.552	103.906	124.154	74.9834	102.336	58.3529	36.4528	40.3458	146.974	105.729	130.989
GI6027	Pocillopora	verrucosa	15m	10	464646	312.118	3.64508e+06	1205.69	1434.78	499692	624.585	5.72447e+06	2173.91	2414.9	357252	1138.32	6345924	1086.52	3000.71	37.5747	112.244	43.2277	119.935	107.095	49.245	98.3634	43.8949	33.7311	31.831	89.3836	92.9367	138.479
GI6028	Pocillopora	verrucosa	15m	1	622678	334.629	2.53591e+06	2381.8	1740.35	253954	614.472	3.39413e+06	2955	1697.6	290130	666.492	4.06237e+06	1569.59	3159.66	42.5499	103.466	53.8373	95.493	217.384	155.62	103.305	61.6742	60.5873	54.755	46.1995	55.9553	102.983
GI6028	Pocillopora	verrucosa	15m	2	404013	164.366	3.71408e+06	2432.45	1580.24	290134	498.068	2.09877e+06	2153.93	1311.03	271694	284.436	3.26653e+06	799.337	1915.63	47.703	74.928	28.9622	115.274	174.655	111.911	99.9132	71.1763	52.5887	52.9036	38.664	70.1775	60.7926
GI6028	Pocillopora	verrucosa	15m	3	752110	403.691	4.04631e+06	1760.73	2162.58	178395	605.268	4.02457e+06	2763.52	1644.86	428252	839.143	4329387	2015.65	2557.47	34.5821	82.0187	41.5625	134.431	167.891	129.971	92.219	73.3598	55.4334	56.8389	72.563	77.4353	50.3292
GI6028	Pocillopora	verrucosa	15m	4	447326	394.251	3.8705e+06	995.499	1863.23	315393	422.539	5788269	2545.61	1139.8	327664	594.827	3.5241e+06	1746.99	2782.69	52.5887	131.243	36.6799	82.9751	126.605	98.5742	96.617	93.8261	53.1386	68.3186	40.1394	84.8066	81.5109
GI6028	Pocillopora	verrucosa	15m	5	554811	186.845	2.00236e+06	995.737	1871.58	269419	400.087	2.62618e+06	2965.62	1247.49	675607	488.969	3815683	1011.51	2641.28	50.985	75.4251	45.0159	88.7776	124.454	83.772	86.8865	66.5325	75.4251	40.1394	30.0873	83.175	55.3584
GI6028	Pocillopora	verrucosa	15m	6	307898	108.988	2795836	806.987	1030.95	282387	474.306	2668237	4341.84	1290.51	674912	721.794	4517005	1291.6	2222.6	49.3292	77.8098	37.464	70.884	159.832	105.964	84.7576	65.7162	72.2763	59.4107	44.0837	55.3584	58.3529
GI6028	Pocillopora	verrucosa	15m	7	637308	162.594	3.17013e+06	2541.34	1737.5	354742	799.313	3.405e+06	1434.12	1487.98	497186	653.986	3545362	1244.46	2722.95	48.9914	100.865	39.1973	51.9532	158.265	108.021	94.2235	80.3823	72.0461	56.7658	51.552	61.0652	46.913
GI6028	Pocillopora	verrucosa	15m	8	432340	326.965	3.1309e+06	1706.9	1898.29	361824	669.311	3.12996e+06	1574.4	566.887	491953	545.805	1.36531e+06	1534.26	2652.71	37.9047	88.9645	31.7003	98.0251	206.61	73.8112	90.216	81.5618	70.6493	39.1973	56.6193	81.1535	43.8949
GI6028	Pocillopora	verrucosa	15m	9	342922	821.435	2.42485e+06	1153.81	1207.45	215265	499.302	4.68525e+06	904.201	1413.04	486272	493.466	3.39413e+06	3196.31	2938	29.6704	95.7969	35.0592	91.7224	158.528	103.946	79.7079	76.0829	62.3438	70.3548	54.8308	109.737	72.2763
GI6028	Pocillopora	verrucosa	15m	10	340863	340.422	2.75425e+06	1368.18	1165.22	317197	506.074	6.37853e+06	1383.47	1708.7	232779	559.501	3.26086e+06	3112.57	2359.97	37.5747	80.3823	37.464	130.831	136.91	97.8555	90.0317	73.4729	63.4006	49.5811	50.3292	87.7899	63.2694
GI6072	Pocillopora	verrucosa	15m	1	559736	238.296	2.07372e+06	774.108	897.907	756366	448.483	7870496	2020.92	1140.63	553875	234.156	6523145	2030.6	1929.77	32.8581	80.1236	82.4228	110.454	118.821	90.4458	96.3157	61.2689	53.1386	67.4622	54.8308	98.5742	114.006
GI6072	Pocillopora	verrucosa	15m	2	593996	153.426	1.42958e+06	2069.33	970.5	763648	325.188	8.26274e+06	2659.38	1181.14	538144	258.839	3973055	2576.8	1676.73	41.2617	79.4992	80.6916	91.9033	143.428	92.0838	81.9174	53.1386	47.9635	54.755	41.9603	74.3717	132.846
GI6072	Pocillopora	verrucosa	15m	3	552493	264.376	2.86436e+06	1545.92	874.982	880598	391.578	3183359	1799.23	1283.9	346324	355.411	2827972	2219.73	1544.85	49.5811	67.2156	69.404	94.0912	148.771	98.5742	91.9033	94.7947	59.3408	98.49	68.5007	83.9206	123.785
GI6072	Pocillopora	verrucosa	15m	4	676348	97.0353	1.97495e+06	1586.96	923.592	685593	395.993	4.12759e+06	1660.87	1284.26	580697	242.215	3.42627e+06	1433.13	2079.01	51.0664	81.1535	76.8972	56.8389	127.975	89.7545	67.03	115.274	54.1449	79.1327	39.1973	84.0195	112.244
GI6072	Pocillopora	verrucosa	15m	5	672872	238.903	2.27221e+06	1438.89	1162.18	790997	398.908	3.9343e+06	950.822	1251.84	424384	689.408	5.15453e+06	1351.5	1761	39.1973	68.5007	72.0461	98.3634	130.481	88.2146	74.092	96.8317	61.1332	74.7615	61.2689	81.1535	83.772
GI6072	Pocillopora	verrucosa	15m	6	595806	156.465	2.04489e+06	1002.12	1459.11	525639	299.325	6.01086e+06	4445.1	1102.07	549327	465.598	3537328	1094.11	1122.25	51.9532	102.214	87.8372	124.321	126.932	100.823	66.2824	83.772	39.1973	81.1535	49.245	78.659	77.8631
GI6072	Pocillopora	verrucosa	15m	7	572556	146.915	1.48015e+06	2322.42	964.883	526787	660.816	4.44706e+06	5615.47	1359	408903	534.61	2.92722e+06	2091.48	1927.93	37.5747	69.1643	47.703	72.9625	128.396	96.8746	62.9404	107.906	52.9821	65.7162	51.0664	75.645	78.2886
GI6072	Pocillopora	verrucosa	15m	8	637308	276.822	2.28875e+06	1087.17	956.768	540878	351.827	5391767	1245.03	1060.1	297859	348.933	2.88137e+06	2647.98	1051.6	43.3236	77.4353	86.4553	96.8746	98.1521	110.115	82.0187	60.7926	50.3292	93.8703	75.645	81.2046	57.6369
GI6072	Pocillopora	verrucosa	15m	9	631731	277.084	2429107	1002.12	1553.24	777345	530.803	5919649	3629.13	917.174	275795	388.887	6.31521e+06	2963.3	1240.84	40.9587	65.3359	65.3359	79.1327	104.782	114.188	81.3579	69.1643	55.9553	72.9055	75.4251	84.7576	80.7431
GI6072	Pocillopora	verrucosa	15m	10	489987	299.809	1.63799e+06	1587.1	1100.78	541571	800.174	1.73298e+06	2905.65	805.521	369537	601.547	4.49101e+06	3327.29	1322.52	41.5625	74.928	71.5835	69.6429	130.481	114.768	84.0195	79.1327	38.4486	86.4553	90.0778	75.645	92.8026
GI6073	Pocillopora	verrucosa	15m	1	977873	115.756	1.98298e+06	675.313	391.304	461915	278.258	5611521	1801.73	1176.53	258505	433.287	2487708	1430.33	917.174	41.2617	85.5379	41.5625	117.592	166.25	151.865	152.166	86.8865	103.786	94.3997	101.029	110.304	132.753
GI6073	Pocillopora	verrucosa	15m	2	700902	401.713	2.23346e+06	1045.51	513.061	405484	972.031	5.84309e+06	2948.6	1224.36	270781	652.378	3.63326e+06	884.918	1110.61	37.464	57.996	50.985	79.1327	130.322	133.501	127.91	83.772	89.0112	84.0195	80.3823	122.266	113.678
GI6073	Pocillopora	verrucosa	15m	3	626299	316.726	2.13421e+06	1070.53	543.912	252134	643.772	4934301	3409.16	1390.28	319928	247.393	2611999	2336.73	1279.47	36.4528	74.7615	32.8581	128.88	126.834	132.971	126.046	80.3823	81.5618	77.596	83.9206	96.617	103.906
GI6073	Pocillopora	verrucosa	15m	4	698946	332.348	1.37571e+06	1374.9	621.754	523413	765.004	3305287	2578.45	1511.45	276718	551.613	3.01843e+06	2012.48	1347.47	40.0359	80.0717	38.7713	114.768	120.418	127.617	123.785	76.1374	80.3823	70.884	81.3579	139.077	112.54
GI6073	Pocillopora	verrucosa	15m	5	757035	255.884	1.13847e+06	1697.6	652.536	263042	529.368	3213132	2521.83	1718.63	240294	418.405	3.17722e+06	1660.45	1464.45	34.702	61.6742	46.4683	59.4107	119.136	123.752	122.13	74.3717	70.1183	64.44	80.7431	135.661	125.02
GI6073	Pocillopora	verrucosa	15m	6	859668	120.958	1.74385e+06	1079.98	753.379	477892	571.223	7305752	2989.74	1752.66	259629	436.12	4.43572e+06	1167.66	1507.7	46.913	49.7483	62.9404	86.6952	118.471	112.982	119.969	72.2188	67.4622	60.7926	71.1763	147.679	118.577
GI6073	Pocillopora	verrucosa	15m	7	374606	181.935	1.79537e+06	1307.96	822.934	349509	347.268	10059528	3395.76	1864.25	313589	315.35	6.18099e+06	2050.86	1537.19	47.9635	81.5109	45.566	78.659	116.706	108.634	118.821	67.2156	65.7793	60.5873	72.9055	105.177	149.773
GI6073	Pocillopora	verrucosa	15m	8	505197	122.741	1.96219e+06	709.774	895.535	212076	411.07	5.14838e+06	1486.07	2239.23	229824	391.578	5381370	1050.02	1548.98	31.831	59.3408	49.3292	80.3823	96.66	108.021	116.171	60.7926	64.44	57.7089	60.5873	167.296	120.246
GI6073	Pocillopora	verrucosa	15m	9	603701	167.639	1639411	2306.6	913.043	402989	616.766	7890817	2882.79	2452.19	340213	769.583	3253302	2516.11	1698.02	43.3236	100.245	34.702	67.5238	95.493	105.532	115.346	59.4107	63.2038	55.6577	96.66	67.2773	124.688
GI6073	Pocillopora	verrucosa	15m	10	727773	150.808	1.21644e+06	2238.18	990.025	349509	605.268	6.03165e+06	4304.84	1109.55	344763	495.663	6319459	785.321	1712.43	34.702	53.1386	32.8581	120.659	81.2046	100.865	115.274	55.3584	61.1332	43.3236	91.5864	125.253	126.801

## Sheet: Sheet1
ID	depth2	dry	buoyant	CD	TBrMW	TBrmW	PBrMW	PBrmW	TBrML	TBrmL	MBA	mBA	meanBA
GI3001	38-45m	112.771	49.0513	1.7698	14690.6	9777.5	17098.4	10074	23704.7	6259.83	103.272	41.1074	61.4053
GI3002	38-45m	132.027	67.8432	2.05702	11807.4	8874.38	14022	9083.56	22746.3	9410.27	92.4489	27.2576	56.8163
GI3003	38-45m	51.3285	25.2533	1.96848	11763.1	6854.76	11280.3	8695.7	23695.4	8410.73	113.552	29.3789	60.3044
GI3004	38-45m	38.9102	16.0108	1.69918	15421.3	10618.7	20733.9	13061.1	18315.4	4695.07	90.2477	37.0598	57.3776
GI3005	38-45m	20.3579	7.8525	1.62793	14866	7993.08	21556.3	10899	27777.8	9312.14	69.5433	52.573	61.0581
GI3006	38-45m	46.4861	22.5502	1.94211	15017.2	8828.38	17281.6	8647.07	20125.7	12871.9	75.5212	31.1543	50.1426
GI3008	38-45m	64.3829	27.0729	1.72562	14941.7	14535.3	30393.9	13444.4	15209.6	10907.1	105.37	41.8394	73.6049
GI3009	38-45m	47.8467	19.6275	1.69554	17401.5	12351.8	22834.6	15147.8	29266.6	8357	125.009	33.642	79.3255
GI3010	38-45m	28.3825	12.2933	1.76407	14868.8	11578.6	24455.9	14662.4	9793.81	6145.8	106.7	43.0432	78.369
GI3012	38-45m	41.8357	18.0567	1.75935	15388.9	12654	18413.2	14232.1	18746.2	7956.3	126.819	44.3436	83.9553
GI3013	38-45m	14.1675	5.9231	1.71844	11726.1	7463.22	20991.1	11462.1	16729.4	7068.87	104.594	34.1568	59.0948
GI3014	38-45m	16.4993	5.8392	1.54776	17310.9	11225.9	17086.6	11270.2	18884.7	8498.75	106.611	63.9459	85.2783
GI3015	23-30m	23.4869	12.03	2.05002	17361.9	8389.7	24804.7	14488	24184.9	11108.4	128.919	61.3577	88.2785
GI3016	23-30m	35.4405	17.6414	1.99114	15092.6	8760.45	15399.3	10475.5	22378.5	9503.64	109.096	82.7524	93.0904
GI3017	23-30m	18.529	7.823	1.73071	16374.7	12096.9	23704.5	11615.8	7770.81	6243.23	113.875	68.3956	95.894
GI3018	23-30m	78.0407	43.8221	2.28065	18071.8	9135.22	16815.7	9822.59	17879.3	7460.91	86.3574	50.3982	61.7199
GI3019	23-30m	60.1324	31.1626	2.07569	15977.6	12669.7	23337.5	13243.5	18352.5	7969.7	138.171	97.6166	109.911
GI3021	23-30m	28.7623	14.2627	1.98366	18995.5	7874	17525.6	7556.59	19093.7	5180.15	92.9253	21.4335	59.2081
GI3022	23-30m	38.7381	18.4318	1.90769	15815.6	10773.6	11233	11822.8	20314.7	9223.02	111.91	75.639	86.9305
GI3023	23-30m	14.4187	6.2747	1.77047	22702.8	11771.3	21136.1	13742.4	7403.55	5846.29	94.3375	74.3919	83.9359
GI3024	23-30m	20.828	7.9651	1.61923	16007.9	8335.89	20837.4	11830.8	15926.7	8733.83	119.175	115.778	117.476
GI3025	15m	17.4118	9.0965	2.09395	22375.1	7680.31	23493.3	8643.72	10088.5	6026.79	123.898	71.749	97.8236
GI3026	15m	25.165	11.9829	1.90903	12740.6	9278.82	21581.9	9999.21	15253.9	6912.6	108.96	56.075	83.2138
GI3027	15m	27.2631	14.2124	2.08901	14725	9246.92	14536.2	10508.8	18990.7	12204.2	136.143	39.7532	51.4124
GI3028	15m	28.0378	14.5255	2.07498	18247.4	6566.54	17164.2	9829.67	21063.4	11857.1	80.1134	46.5242	63.3484
GI3029	15m	57.9208	25.7325	1.79944	18538.8	10686.2	21010.1	11345	15078.4	11435.2	103.431	45.3456	83.5144
GI3030	15m	33.7648	17.5651	2.08429	12657.5	9280.54	15788.1	6636.95	17168	7913.75	115.678	43.3964	67.4228
GI3031	15m	24.3719	10.0607	1.70299	18473.2	12351.6	24992.8	9616.46	16368.7	9195.65	112.013	110.632	67.4228
GI3032	15m	45.5159	25.689	2.29566	15137.4	8534.96	24725.1	7979.74	14741.5	10386.4	94.2796	52.9992	79.8114
GI3033	15m	93.3781	49.8571	2.14559	19896	9648.04	20803.2	9319.9	26518.4	17336.5	83.918	44.67	61.4522
GI3034	7m	64.913	37.0726	2.33161	15703.1	5593.13	22935.5	6152.16	15019.1	6343.72	122.414	29.3514	69.3074
GI3035	7m	19.5792	8.516	1.76976	17055.6	8264.25	21515.7	10880	11946.2	6147.13	113.355	76.7032	95.0879
GI3041	7m	35.9639	17.9179	1.9929	16609.4	6658.48	22642	5828.03	15468	11598.8	70.7085	40.0106	54.2372
GI6001	7m	113.909	55.4094	1.94718	17609.2	10983.1	18444.1	14928.4	34639.2	16775.3	78.3985	48.6527	68.6597
GI6002	7m	14.206	5.796	1.68918	16039.9	11568.7	19873.6	15578.3	19426.9	11388.2	115.158	72.3275	87.351
GI6003	7m	21.2234	10.4826	1.97596	17118.3	10283.3	20851.3	15465.5	26675.6	19594.9	100.921	65.5665	83.2438
GI6007	7m	46.9406	25.658	2.20559	21339.1	11395.7	18463.1	15246.2	36704.6	30132.2	124.769	32.3683	72.5857
GI6008	7m	68.5004	35.9362	2.10355	17509.9	9047.49	19678.7	15400.2	30203.5	16398.6	87.6464	19.364	50.0087
GI6010	7m	73.8122	40.357	2.2063	16044.1	10941.6	23460.8	15033.4	20538.6	9172.69	82.7606	34.4855	58.623
GI6011	7m	60.658	22.0139	1.56966	21907.3	12416.2	18291	14966.4	36543.5	11406.1	107.803	26.0899	71.4642
GI6018	15m	46.8036	24.6731	2.11489	22657.1	10970	17403.5	16157.1	32793.7	13478.5	86.2794	20.3365	41.2511
GI6019	15m	39.2849	20.0667	2.04415	17065.5	10442.9	22429.3	16401.7	34914.5	20799.4	68.092	28.6271	49.9545
GI6020	15m	97.4804	52.2896	2.15709	20711.8	10696.4	18507.8	15496.5	25690.6	11978.3	111.185	47.9512	77.6689
GI6021	15m	69.35	31.2807	1.82168	18100.7	12658.8	22555.2	9630.33	36669.6	14129.2	98.8916	42.5835	59.3124
GI6022	15m	16.3359	7.1794	1.78408	17491.8	9877.61	21298.4	15414.6	31095.5	29285.9	140.907	114.875	127.891
GI6024	15m	23.9563	11.598	1.93848	14823.5	12172.4	18205.8	12990.1	19399.3	14779	72.6882	47.6875	65.8137
GI6026	15m	72.7685	36.1472	1.98705	20377.4	9558.71	20205.6	10974.5	24344.9	11093	52.905	18.1549	90.0984
GI6027	15m	51.5016	24.4912	1.90673	22631.5	8568.02	20687.7	19862.4	29061.6	19626.6	112.819	31.6653	35.3223
GI6028	15m	55.3752	27.143	1.96142	16714	11955.8	19048.9	13190.9	20815.8	9511.23	144.349	37.3178	69.6918
GI6030	23-30m	161.435	86.9297	2.16676	17711.1	13407.4	24546.3	10662.4	36267.1	14395.9	100.019	30.1548	61.1919
GI6031	23-30m	195.778	95.5706	1.95373	17535.6	11230.6	19186.8	14136.9	31319.9	9061.48	121.525	28.3424	52.7457
GI6032	23-30m	163.655	82.8765	2.02598	14388.8	10923.8	18041	12814.6	36878.2	14471.1	112.882	40.8104	70.1993
GI6045	38-45m	206.248	102.465	1.98731	17033.2	9378.1	25003.7	13832.7	34777.8	9016.81	79.0424	38.3022	56.9325
GI6047	38-45m	54.6642	24.5443	1.81489	15200.4	7761.35	19578.5	14076	36843.5	9333.65	114.517	19.7391	50.1544
GI6048	38-45m	64.355	30.265	1.8878	16566.7	12314	22807.9	16725.4	34074.3	17863.4	127.823	50.2497	95.3254
GI6049	38-45m	210.66	109.205	2.07639	15527.8	9386.59	25744.5	16800.5	34642.2	14169.2	99.9551	24.2963	63.7192
GI6051	38-45m	67.4594	31.2074	1.86085	15751.9	10840.3	18550.2	14376.8	36908.7	13791.6	111.232	55.8609	79.3269
GI6052	38-45m	63.9254	28.1663	1.78767	15990.4	10497.7	28394	13461.4	30170.2	10163.5	108.012	10.309	53.1125
GI6053	38-45m	104.629	53.028	2.02764	18872.6	12451.5	24771.2	16535.1	28368.1	9131.49	114.501	26.2143	70.2694
GI6054	38-45m	26.9882	12.771	1.89828	13664.2	7873.34	13786	10616	21860.4	8484.41	117.146	34.6816	81.9944
GI6055	38-45m	48.5434	26.8061	2.23318	13435.6	10683.3	22863.5	12600.8	33591.1	13993.9	146.402	33.219	76.8037
GI6060	7m	47.7738	23.7178	1.98594	18289.3	12197.7	34961.9	17193.5	26164.4	8216.84	89.0839	15.1122	59.5752
GI6065	7m	30.7156	13.8122	1.81713	16017.9	12914.5	28832.5	16110.4	28836.3	14402.8	75.4326	11.6775	43.358
GI6067	7m	49.4145	23.5112	1.90765	17876.6	11640.5	24530	16788.5	32773	12586.3	102.408	56.2149	72.8992
GI6072	15m	30.7277	11.7737	1.62117	21705.9	14570.9	24330.3	18155.8	31478.1	11137.3	99.9416	68.7956	84.3686
GI6073	15m	27.7665	11.903	1.75034	20140.5	11452.3	18334.8	8326.19	25405.1	7624.73	125.063	32.2302	78.6552
GI6082	23-30m	89.4657	46.6702	2.09054	16035.2	7541.72	21869	16352.1	34184.9	11674.6	76.1516	14.2136	38.9682
GI6084	23-30m	93.6183	46.8731	2.00274	19315.9	10532.3	18218.7	13269.5	20353.7	12113	99.9821	29.9727	58.6357
GI6085	23-30m	37.9567	20.6506	2.19326	13403.1	9533.73	20724.5	13820.5	26783.6	17496.5	46.6946	27.4697	34.7506
GI6086	23-30m	51.6817	19.6469	1.6133	20931.2	10323.4	16003.3	11803.7	23585.7	12446.1	95.3475	14.9891	53.0428
GI6087	23-30m	38.7828	19.6598	2.02807	16111.9	12820.3	28785.1	18443.8	34698.4	13102.9	138.714	24.1379	63.9318
GI6089	23-30m	35.2773	17.4943	1.98377	17046.7	10817.1	22813.9	17139.3	23254.7	14002.4	117.075	36.9784	45.6266
GI6092	23-30m	55.8348	28.7543	2.06181	14231.5	10667.3	19826.4	13273.5	29765.2	12956.6	145.275	15.2383	62.4484
GI6093	38-45m	30.4542	10.496	1.5259	18609.5	10573.9	26712.1	18096.8	18475.6	7771.85	71.7574	27.2219	49.7162
GI6094	38-45m	52.4453	27.1183	2.07073	15125.8	11662.6	19034.4	13819.7	25657.3	11482.3	134.367	19.0298	63.0688
GI6095	38-45m	17.6876	9.5691	2.17868	11306.5	8472.26	17179.5	11520	22080.9	17253.7	131.342	71.0207	96.8374
GI6096	38-45m	31.8558	15.5506	1.95372	17112.8	13037.6	21165.3	14188.1	24064.3	11035.2	72.6069	26.2456	44.2375
GI6097	38-45m	96.152	48.2269	2.0063	16008	9906.19	16247.9	12465.5	26175.2	11628.7	112.451	31.02	79.0938
GI6098	38-45m	162.366	78.9447	1.94634	15456.6	11486.7	17480.7	9219.46	29711.4	7998.57	145.275	15.2383	41.551
GI6099	38-45m	180.04	76.0011	1.73051	18628.2	12648	18141.4	14188.4	28707.9	10890.9	120.464	53.1238	78.5904
GI6100	38-45m	47.2055	22.5083	1.91137	19349.6	14591.4	30127.4	15963.7	26960.7	19072.5	92.5902	31.3802	65.9598
GI6101	38-45m	78.2265	38.4176	1.96505	16216.8	12002.4	19345	16374.2	32018.7	9304.97	90.0172	19.2902	49.92
GI6103	38-45m	118.18	57.0576	1.9335	17352.7	10409.3	15091.8	12505.7	32018.7	9304.97	97.9616	50.692	68.0453
GI6105	38-45m	23.3535	12.1201	2.07893	17531.2	11200.4	27020.6	15523.7	33936	20891.9	115.461	13.3414	67.5212
